# Supplementary material for: Crystal structure of 5,15-dihexyl-5,15-di­hydro­benzo[2,1-b:4,3-c′]dicarbazole hexane 0.375-solvate
Source: Acta Crystallogr E Crystallogr Commun. 2018 Oct 19;74(Pt 11):1605–8. doi: 10.1107/S2056989018014512 (PMC6218895; doi:10.1107/S2056989018014512)
Supplement: Supplementary file 1 [file e-74-01605-sup1.cif]

##############################################################################
#                                                                            #
# This CIF contains the data in a paper accepted for publication in          #
# Acta Crystallographica Section E. It conforms to the requirements of       #
# Notes for Authors for Acta Crystallographica Section E, and has been       #
# peer reviewed under the auspices of the IUCr Commission on Journals.       #
#                                                                            #
# Full details of the Crystallographic Information File format               #
# are given in the paper "The Crystallographic Information File (CIF):       #
# a New Standard Archive File for Crystallography" by S. R. Hall, F. H.      #
# Allen and I. D. Brown [Acta Cryst. (1991), A47, 655-685].                  #
#                                                                            #
# The current version of the core CIF dictionary is obtainable from          #
# ftp://ftp.iucr.org/pub/cif_core.dic.                                       #
#                                                                            #
# Software is freely available for graphical display of the structure(s)     #
# in this CIF. For information consult the CIF software page                 #
# http://www.iucr.org/resources/cif/software.                                #
#                                                                            #
# This file may be used for bona fide research purposes within the           #
# scientific community so long as proper attribution is given to the journal # 
# article from which it was obtained.                                        #
#                                                                            #
##############################################################################
data_I
_audit_creation_method     APEX3
_journal_date_recd_electronic     2018-09-26
_journal_date_accepted     2018-10-15
_journal_name_full     'Acta Crystallographica, Section E'
_journal_year     2018
_journal_volume     74
_journal_issue     11
_journal_page_first     1605
_journal_page_last     1608
_journal_paper_category     GO
_journal_paper_doi     10.1107/S2056989018014512
_journal_coeditor_code     EX2015
_publ_contact_author_name     'Zhi Liu'
_publ_contact_author_address
;
State Key Laboratory of Crystal Materials
Shandong University
Jinan 250100
Shandong Province
;
_publ_contact_author_email     'lz@sdu.edu.cn'
_publ_contact_author_fax     '8653188362135'
_publ_contact_author_phone     '15866629728'
_publ_section_title
;
Crystal structure of
5,15-dihexyl-5,15-dihydrobenzo[2,1-<i>b</i>:4,3-<i>c</i>']dicarbazole hexane
0.375-solvate
;
_publ_section_title_footnote     .
loop_
    _publ_author_name
    _publ_author_footnote
    _publ_author_address
    'Zhang, Dingchao' .
;
State Key Laboratory of Crystal Materials
Shandong University
Jinan 250100
Shandong Province
People's Republic of China
;
    'Shi, Longqiang' .
;
State Key Laboratory of Crystal Materials
Shandong University
Jinan 250100
Shandong Province
People's Republic of China
;
    'Liu, Zhi' .
;
State Key Laboratory of Crystal Materials
Shandong University
Jinan 250100
Shandong Province
People's Republic of China
;
    'Li, Li' .
;
State Key Laboratory of Crystal Materials
Shandong University
Jinan 250100
Shandong Province
People's Republic of China
;
    'Hu, Zhenhao' .
;
State Key Laboratory of Crystal Materials
Shandong University
Jinan 250100
Shandong Province
People's Republic of China
;
    'Cui, Deliang' .
;
State Key Laboratory of Crystal Materials
Shandong University
Jinan 250100
Shandong Province
People's Republic of China
;
    'Yang, Jing' .
;
School of Chemistry and Environmental Engineering
Shandong University of Science and Technology
Qingdao, People's Republic of China
;
_publ_section_synopsis
;
In the title compound, two helicenes form a porous structure with molecules of
hexane inserted into the holes.
;
_chemical_name_systematic
;
5,15-Dihexyl-5,15-dihydrobenzo[2,1-<i>b</i>:4,3-<i>c</i>']dicarbazole hexane
0.375-solvate
;
_chemical_name_common     ?
_chemical_formula_moiety     'C38 H40 N2, 0.375(C6 H14)'
_chemical_formula_sum     'C40.25 H45.26 N2 '
_chemical_formula_iupac     'C38 H40 N2, 0.375C6 H14'
_chemical_formula_weight     557.045
_chemical_melting_point     ?
_symmetry_cell_setting     monoclinic
_symmetry_space_group_name_H-M     'P2(1)/c'
_symmetry_space_group_name_Hall     '-P2xac'
loop_
    _symmetry_equiv_pos_as_xyz
    'x, y, z'
    '-x, y+1/2, -z+1/2'
    '-x, -y, -z'
    'x, -y-1/2, z-1/2'
_cell_length_a     28.446(3)
_cell_length_b     8.2572(8)
_cell_length_c     32.262(3)
_cell_angle_alpha     90.00
_cell_angle_beta     120.6020(10)
_cell_angle_gamma     90.00
_cell_volume     6522.4(11)
_cell_formula_units_Z     8
_cell_measurement_reflns_used     9166
_cell_measurement_theta_min     2.57
_cell_measurement_theta_max     27.13
_cell_measurement_temperature     130(2)
_exptl_crystal_description     'block'
_exptl_crystal_colour     'yellow'
_exptl_crystal_size_max     0.48
_exptl_crystal_size_mid     0.47
_exptl_crystal_size_min     0.08
_exptl_crystal_density_diffrn     1.135
_exptl_crystal_density_meas     ?
_exptl_crystal_density_method     'not measured'
_exptl_crystal_F_000     2406
_exptl_absorpt_coefficient_mu     0.065
_exptl_absorpt_correction_type     multi-scan
_exptl_absorpt_process_details
;
(SADABS; Bruker, 2017)
;
_exptl_absorpt_correction_T_min     0.6757
_exptl_absorpt_correction_T_max     0.7456
_exptl_special_details     ?
_diffrn_ambient_temperature     130(2)
_diffrn_radiation_type     MoK\a
_diffrn_radiation_wavelength     0.71069
_diffrn_radiation_source     'fine-focus sealed tube'
_diffrn_radiation_monochromator     graphite
_diffrn_measurement_device_type     'Bruker APEX3 CCD area-detector'
_diffrn_measurement_method     '\f and \w scans'
_diffrn_detector_area_resol_mean     ?
_diffrn_reflns_number     74304
_diffrn_reflns_av_R_equivalents     0.0358
_diffrn_reflns_av_sigmaI/netI     0.0290
_diffrn_reflns_theta_min     1.27
_diffrn_reflns_theta_max     27.61
_diffrn_reflns_theta_full     27.61
_diffrn_measured_fraction_theta_max     0.994
_diffrn_measured_fraction_theta_full     0.994
_diffrn_reflns_limit_h_min     -36
_diffrn_reflns_limit_h_max     37
_diffrn_reflns_limit_k_min     -10
_diffrn_reflns_limit_k_max     10
_diffrn_reflns_limit_l_min     -41
_diffrn_reflns_limit_l_max     41
_diffrn_standards_number     0
_diffrn_standards_interval_count     .
_diffrn_standards_interval_time     .
_diffrn_standards_decay_%     ?
_refine_special_details
;
 Refinement of F^2^ against ALL reflections.  The weighted R-factor wR and
 goodness of fit S are based on F^2^, conventional R-factors R are based
 on F, with F set to zero for negative F^2^. The threshold expression of
 F^2^ > 2sigma(F^2^) is used only for calculating R-factors(gt) etc. and is
 not relevant to the choice of reflections for refinement.  R-factors based
 on F^2^ are statistically about twice as large as those based on F, and R-
 factors based on ALL data will be even larger.
;
_reflns_number_total     15039
_reflns_number_gt     11584
_reflns_threshold_expression     >2sigma(I)
_refine_ls_structure_factor_coef     Fsqd
_refine_ls_matrix_type     full
_refine_ls_R_factor_all     0.0852
_refine_ls_R_factor_gt     0.0649
_refine_ls_wR_factor_gt     0.1751
_refine_ls_wR_factor_ref     0.1908
_refine_ls_goodness_of_fit_ref     1.052
_refine_ls_restrained_S_all     1.052
_refine_ls_number_reflns     15039
_refine_ls_number_parameters     751
_refine_ls_number_restraints     9
_refine_ls_hydrogen_treatment     constr
_refine_ls_weighting_scheme     calc
_refine_ls_weighting_details
         'calc w=1/[\s^2^(Fo^2^)+(0.0922P)^2^+4.1418P] where P=(Fo^2^+2Fc^2^)/3'
_atom_sites_solution_hydrogens     geom
_atom_sites_solution_primary     direct
_atom_sites_solution_secondary     difmap
_refine_ls_shift/su_max     0.001
_refine_ls_shift/su_mean     0.000
_refine_diff_density_max     0.661
_refine_diff_density_min     -0.316
_refine_ls_extinction_method
;
SHELXTL (Bruker, 2017)
;
_refine_ls_extinction_coef     0.0038(4)
_refine_ls_extinction_expression
                                  'Fc^*^=kFc[1+0.001xFc^2^\l^3^/sin(2\q)]^-1/4^'
loop_
    _atom_type_symbol
    _atom_type_description
    _atom_type_scat_dispersion_real
    _atom_type_scat_dispersion_imag
    _atom_type_scat_source
    'C' 'C' 0.0033 0.0016
                         'International Tables Vol C Tables 4.2.6.8 and 6.1.1.4'
    'H' 'H' 0.0000 0.0000
                         'International Tables Vol C Tables 4.2.6.8 and 6.1.1.4'
    'N' 'N' 0.0061 0.0033
                         'International Tables Vol C Tables 4.2.6.8 and 6.1.1.4'
_computing_data_collection
;
APEX3 (Bruker, 2017)
;
_computing_cell_refinement
;
SAINT (Bruker, 2017)
;
_computing_data_reduction
;
SAINT (Bruker, 2017)
;
_computing_structure_solution
;
SHELXTL (Sheldrick, 2008)
;
_computing_structure_refinement
;
SHELXTL (Sheldrick, 2008)
;
_computing_molecular_graphics
;
SHELXTL (Sheldrick, 2008)
;
_computing_publication_material
;
SHELXTL (Sheldrick, 2008)
;
loop_
    _atom_site_type_symbol
    _atom_site_label
    _atom_site_fract_x
    _atom_site_fract_y
    _atom_site_fract_z
    _atom_site_U_iso_or_equiv
    _atom_site_adp_type
    _atom_site_calc_flag
    _atom_site_refinement_flags
    _atom_site_occupancy
    _atom_site_symmetry_multiplicity
    _atom_site_disorder_assembly
    _atom_site_disorder_group
    C C1 0.5055(3) -0.1727(7) 0.4596(2) 0.102(3) Uani d . 1 1 . .
    H H1A 0.4803 -0.2569 0.4408 0.254 Uiso calc R 1 1 . .
    H H1B 0.5000 -0.1432 0.4856 0.254 Uiso calc R 1 1 . .
    H H1C 0.5423 -0.2109 0.4724 0.254 Uiso calc R 1 1 . .
    C C2 0.4959(2) -0.0236(5) 0.42739(14) 0.0973(13) Uani d . 1 1 . .
    H H2A 0.4600 0.0208 0.4166 0.117 Uiso calc R 1 1 . .
    H H2B 0.5228 0.0591 0.4458 0.117 Uiso calc R 1 1 . .
    C C3 0.50037(13) -0.0704(3) 0.38431(10) 0.0571(7) Uani d . 1 1 . .
    H H3A 0.4711 -0.1455 0.3647 0.068 Uiso calc R 1 1 . .
    H H3B 0.5347 -0.1270 0.3956 0.068 Uiso calc R 1 1 . .
    C C4 0.49766(11) 0.0698(3) 0.35284(9) 0.0464(5) Uani d . 1 1 . .
    H H4A 0.5258 0.1478 0.3725 0.056 Uiso calc R 1 1 . .
    H H4B 0.4626 0.1232 0.3398 0.056 Uiso calc R 1 1 . .
    C C5 0.50520(9) 0.0164(3) 0.31151(8) 0.0373(5) Uani d . 1 1 . .
    H H5A 0.5387 -0.0458 0.3243 0.045 Uiso calc R 1 1 . .
    H H5B 0.4751 -0.0535 0.2902 0.045 Uiso calc R 1 1 . .
    C C6 0.50778(8) 0.1586(2) 0.28295(7) 0.0339(4) Uani d . 1 1 . .
    H H6A 0.4756 0.2255 0.2725 0.041 Uiso calc R 1 1 . .
    H H6B 0.5395 0.2239 0.3039 0.041 Uiso calc R 1 1 . .
    C C7 0.55750(8) 0.0626(2) 0.24130(8) 0.0334(4) Uani d . 1 1 . .
    C C8 0.61069(8) 0.0471(3) 0.28015(9) 0.0402(5) Uani d . 1 1 . .
    H H8 0.6194 0.0746 0.3112 0.048 Uiso calc R 1 1 . .
    C C9 0.64987(9) -0.0107(3) 0.27071(10) 0.0478(6) Uani d . 1 1 . .
    H H9 0.6855 -0.0232 0.2961 0.057 Uiso calc R 1 1 . .
    C C10 0.63758(9) -0.0504(3) 0.22469(10) 0.0486(6) Uani d . 1 1 . .
    H H10 0.6651 -0.0883 0.2197 0.058 Uiso calc R 1 1 . .
    C C11 0.58477(9) -0.0347(3) 0.18565(9) 0.0419(5) Uani d . 1 1 . .
    H H11 0.5767 -0.0610 0.1547 0.050 Uiso calc R 1 1 . .
    C C12 0.54424(8) 0.0217(2) 0.19433(8) 0.0335(4) Uani d . 1 1 . .
    C C13 0.48572(8) 0.0446(2) 0.16383(7) 0.0298(4) Uani d . 1 1 . .
    C C14 0.44926(8) 0.0319(2) 0.11526(8) 0.0328(4) Uani d . 1 1 . .
    H H14 0.4614 0.0008 0.0946 0.039 Uiso calc R 1 1 . .
    C C15 0.39362(8) 0.0659(2) 0.09664(7) 0.0311(4) Uani d . 1 1 . .
    C C16 0.37415(7) 0.1044(2) 0.12878(7) 0.0267(4) Uani d . 1 1 . .
    C C17 0.41204(7) 0.1273(2) 0.17767(7) 0.0266(4) Uani d . 1 1 . .
    H H17 0.4006 0.1624 0.1985 0.032 Uiso calc R 1 1 . .
    C C18 0.46662(7) 0.0973(2) 0.19462(7) 0.0270(4) Uani d . 1 1 . .
    C C19 0.35664(9) 0.0750(3) 0.04594(7) 0.0380(5) Uani d . 1 1 . .
    H H19 0.3686 0.0466 0.0250 0.046 Uiso calc R 1 1 . .
    C C20 0.30472(9) 0.1239(3) 0.02798(7) 0.0381(5) Uani d . 1 1 . .
    H H20 0.2827 0.1402 -0.0050 0.046 Uiso calc R 1 1 . .
    C C21 0.28244(8) 0.1517(2) 0.05844(7) 0.0316(4) Uani d . 1 1 . .
    C C22 0.31587(7) 0.1296(2) 0.10893(7) 0.0266(4) Uani d . 1 1 . .
    C C23 0.28983(7) 0.1388(2) 0.13680(6) 0.0254(4) Uani d . 1 1 . .
    C C24 0.23611(7) 0.2004(2) 0.11500(7) 0.0277(4) Uani d . 1 1 . .
    C C25 0.20447(8) 0.2310(2) 0.06546(7) 0.0327(4) Uani d . 1 1 . .
    H H25 0.1691 0.2708 0.0518 0.039 Uiso calc R 1 1 . .
    C C26 0.22730(8) 0.2004(3) 0.03802(7) 0.0348(4) Uani d . 1 1 . .
    H H26 0.2060 0.2119 0.0048 0.042 Uiso calc R 1 1 . .
    C C27 0.30340(7) 0.0900(2) 0.18498(7) 0.0262(4) Uani d . 1 1 . .
    C C28 0.34401(8) -0.0065(2) 0.22151(7) 0.0313(4) Uani d . 1 1 . .
    H H28 0.3724 -0.0470 0.2182 0.038 Uiso calc R 1 1 . .
    C C29 0.34181(9) -0.0412(3) 0.26227(8) 0.0402(5) Uani d . 1 1 . .
    H H29 0.3687 -0.1056 0.2862 0.048 Uiso calc R 1 1 . .
    C C30 0.29943(9) 0.0196(3) 0.26799(8) 0.0426(5) Uani d . 1 1 . .
    H H30 0.2996 -0.0011 0.2964 0.051 Uiso calc R 1 1 . .
    C C31 0.25751(8) 0.1095(3) 0.23230(8) 0.0356(4) Uani d . 1 1 . .
    H H31 0.2292 0.1485 0.2360 0.043 Uiso calc R 1 1 . .
    C C32 0.25913(7) 0.1399(2) 0.19054(7) 0.0283(4) Uani d . 1 1 . .
    C C33 0.16650(7) 0.2685(2) 0.13886(8) 0.0316(4) Uani d . 1 1 . .
    H H33A 0.1561 0.3615 0.1176 0.038 Uiso calc R 1 1 . .
    H H33B 0.1701 0.3047 0.1690 0.038 Uiso calc R 1 1 . .
    C C34 0.12106(7) 0.1430(2) 0.11627(7) 0.0280(4) Uani d . 1 1 . .
    H H34A 0.1318 0.0475 0.1366 0.034 Uiso calc R 1 1 . .
    H H34B 0.1156 0.1111 0.0852 0.034 Uiso calc R 1 1 . .
    C C35 0.06763(7) 0.2086(2) 0.10983(7) 0.0272(4) Uani d . 1 1 . .
    H H35A 0.0736 0.2416 0.1410 0.033 Uiso calc R 1 1 . .
    H H35B 0.0571 0.3039 0.0895 0.033 Uiso calc R 1 1 . .
    C C36 0.02106(7) 0.0868(2) 0.08768(7) 0.0286(4) Uani d . 1 1 . .
    H H36A 0.0311 -0.0070 0.1086 0.034 Uiso calc R 1 1 . .
    H H36B 0.0159 0.0509 0.0570 0.034 Uiso calc R 1 1 . .
    C C37 -0.03285(8) 0.1544(2) 0.07970(8) 0.0330(4) Uani d . 1 1 . .
    H H37A -0.0283 0.1853 0.1105 0.040 Uiso calc R 1 1 . .
    H H37B -0.0421 0.2513 0.0600 0.040 Uiso calc R 1 1 . .
    C C38 -0.07966(9) 0.0344(3) 0.05533(10) 0.0495(6) Uani d . 1 1 . .
    H H38A -0.0840 0.0020 0.0250 0.074 Uiso calc R 1 1 . .
    H H38B -0.1127 0.0843 0.0501 0.074 Uiso calc R 1 1 . .
    H H38C -0.0718 -0.0590 0.0755 0.074 Uiso calc R 1 1 . .
    C C39 0.22389(14) 0.6535(5) 0.43881(12) 0.0836(11) Uani d . 1 1 . .
    H H39A 0.2012 0.7457 0.4230 0.125 Uiso calc R 1 1 . .
    H H39B 0.2614 0.6869 0.4567 0.125 Uiso calc R 1 1 . .
    H H39C 0.2137 0.6066 0.4604 0.125 Uiso calc R 1 1 . .
    C C40 0.21638(12) 0.5258(4) 0.40046(10) 0.0708(9) Uani d . 1 1 . .
    H H40A 0.2257 0.5748 0.3782 0.085 Uiso calc R 1 1 . .
    H H40B 0.2414 0.4365 0.4164 0.085 Uiso calc R 1 1 . .
    C C41 0.15839(11) 0.4602(3) 0.37221(9) 0.0515(6) Uani d . 1 1 . .
    H H41A 0.1570 0.3731 0.3514 0.062 Uiso calc R 1 1 . .
    H H41B 0.1484 0.4158 0.3945 0.062 Uiso calc R 1 1 . .
    C C42 0.11780(9) 0.5895(3) 0.34200(8) 0.0425(5) Uani d . 1 1 . .
    H H42A 0.1327 0.6510 0.3257 0.051 Uiso calc R 1 1 . .
    H H42B 0.1134 0.6632 0.3632 0.051 Uiso calc R 1 1 . .
    C C43 0.06222(9) 0.5266(2) 0.30477(7) 0.0360(4) Uani d . 1 1 . .
    H H43A 0.0462 0.4677 0.3206 0.043 Uiso calc R 1 1 . .
    H H43B 0.0659 0.4524 0.2833 0.043 Uiso calc R 1 1 . .
    C C44 0.02502(8) 0.6659(2) 0.27591(7) 0.0320(4) Uani d . 1 1 . .
    H H44A 0.0168 0.7292 0.2968 0.038 Uiso calc R 1 1 . .
    H H44B 0.0445 0.7357 0.2655 0.038 Uiso calc R 1 1 . .
    C C45 -0.07269(8) 0.5677(2) 0.23389(7) 0.0318(4) Uani d . 1 1 . .
    C C46 -0.08072(10) 0.5500(3) 0.27296(8) 0.0387(5) Uani d . 1 1 . .
    H H46 -0.0533 0.5754 0.3041 0.046 Uiso calc R 1 1 . .
    C C47 -0.13110(11) 0.4930(3) 0.26333(10) 0.0475(6) Uani d . 1 1 . .
    H H47 -0.1374 0.4790 0.2887 0.057 Uiso calc R 1 1 . .
    C C48 -0.17247(10) 0.4561(3) 0.21676(10) 0.0475(6) Uani d . 1 1 . .
    H H48 -0.2059 0.4187 0.2115 0.057 Uiso calc R 1 1 . .
    C C49 -0.16433(9) 0.4744(3) 0.17820(9) 0.0389(5) Uani d . 1 1 . .
    H H49 -0.1923 0.4512 0.1470 0.047 Uiso calc R 1 1 . .
    C C50 -0.11368(8) 0.5282(2) 0.18673(7) 0.0313(4) Uani d . 1 1 . .
    C C51 -0.09004(7) 0.5497(2) 0.15655(7) 0.0271(4) Uani d . 1 1 . .
    C C52 -0.03523(7) 0.6019(2) 0.18752(7) 0.0260(4) Uani d . 1 1 . .
    C C53 0.00029(7) 0.6303(2) 0.17110(6) 0.0249(4) Uani d . 1 1 . .
    H H53 0.0356 0.6663 0.1921 0.030 Uiso calc R 1 1 . .
    C C54 -0.01778(7) 0.6039(2) 0.12215(6) 0.0239(4) Uani d . 1 1 . .
    C C55 -0.07409(7) 0.5634(2) 0.09000(6) 0.0257(4) Uani d . 1 1 . .
    C C56 -0.10903(7) 0.5346(2) 0.10810(7) 0.0284(4) Uani d . 1 1 . .
    H H56 -0.1452 0.5051 0.0872 0.034 Uiso calc R 1 1 . .
    C C57 -0.09496(8) 0.5611(2) 0.03913(7) 0.0297(4) Uani d . 1 1 . .
    H H57 -0.1307 0.5278 0.0183 0.036 Uiso calc R 1 1 . .
    C C58 -0.06321(8) 0.6069(2) 0.02131(7) 0.0309(4) Uani d . 1 1 . .
    H H58 -0.0785 0.6138 -0.0119 0.037 Uiso calc R 1 1 . .
    C C59 -0.00647(8) 0.6452(2) 0.05207(7) 0.0277(4) Uani d . 1 1 . .
    C C60 0.01802(7) 0.6283(2) 0.10268(6) 0.0242(4) Uani d . 1 1 . .
    C C61 0.07614(7) 0.6429(2) 0.13074(7) 0.0251(4) Uani d . 1 1 . .
    C C62 0.10413(8) 0.7049(2) 0.10852(7) 0.0284(4) Uani d . 1 1 . .
    C C63 0.07852(8) 0.7353(2) 0.05893(7) 0.0332(4) Uani d . 1 1 . .
    H H63 0.0977 0.7790 0.0453 0.040 Uiso calc R 1 1 . .
    C C64 0.02464(8) 0.6984(2) 0.03160(7) 0.0326(4) Uani d . 1 1 . .
    H H64 0.0076 0.7083 -0.0017 0.039 Uiso calc R 1 1 . .
    C C65 0.11858(7) 0.5984(2) 0.17940(7) 0.0266(4) Uani d . 1 1 . .
    C C66 0.12071(8) 0.5037(2) 0.21644(7) 0.0316(4) Uani d . 1 1 . .
    H H66 0.0887 0.4631 0.2136 0.038 Uiso calc R 1 1 . .
    C C67 0.17044(9) 0.4710(3) 0.25716(8) 0.0413(5) Uani d . 1 1 . .
    H H67 0.1717 0.4072 0.2814 0.050 Uiso calc R 1 1 . .
    C C68 0.21895(9) 0.5324(3) 0.26237(8) 0.0462(6) Uani d . 1 1 . .
    H H68 0.2518 0.5132 0.2908 0.055 Uiso calc R 1 1 . .
    C C69 0.21901(8) 0.6207(3) 0.22630(8) 0.0399(5) Uani d . 1 1 . .
    H H69 0.2514 0.6598 0.2296 0.048 Uiso calc R 1 1 . .
    C C70 0.16890(8) 0.6498(2) 0.18457(7) 0.0309(4) Uani d . 1 1 . .
    C C71 0.20084(8) 0.7756(2) 0.13177(9) 0.0365(5) Uani d D 1 1 . .
    H H71A 0.2322 0.8118 0.1617 0.044 Uiso calc R 1 1 . .
    H H71B 0.1865 0.8685 0.1105 0.044 Uiso calc R 1 1 . .
    C C72 0.21961(8) 0.6503(2) 0.10887(8) 0.0331(4) Uani d D 1 1 . .
    H H72A 0.1888 0.6162 0.0783 0.040 Uiso calc R 1 1 . .
    H H72B 0.2335 0.5560 0.1296 0.040 Uiso calc R 1 1 . .
    C C73 0.26400(8) 0.7182(2) 0.10073(8) 0.0356(4) Uani d D 1 1 . .
    H H73A 0.2498 0.8129 0.0802 0.043 Uiso calc R 1 1 . .
    H H73B 0.2944 0.7532 0.1315 0.043 Uiso calc R 1 1 . .
    C C74 0.28513(9) 0.6000(3) 0.07802(9) 0.0397(5) Uani d D 1 1 . .
    H H74A 0.2983 0.5037 0.0980 0.048 Uiso calc R 1 1 . .
    H H74B 0.2550 0.5678 0.0468 0.048 Uiso calc R 1 1 . .
    C C75 0.33021(10) 0.6664(3) 0.07165(10) 0.0479(6) Uani d D 1 1 . .
    H H75A 0.3613 0.6922 0.1031 0.058 Uiso calc R 1 1 . .
    H H75B 0.3179 0.7663 0.0533 0.058 Uiso calc R 1 1 . .
    C C76 0.34851(14) 0.5503(4) 0.04613(14) 0.0758(9) Uani d D 1 1 . .
    H H76A 0.3627 0.4534 0.0649 0.114 Uiso calc R 1 1 . .
    H H76B 0.3765 0.6006 0.0422 0.114 Uiso calc R 1 1 . .
    H H76C 0.3179 0.5235 0.0151 0.114 Uiso calc R 1 1 . .
    C C77 0.3579(6) -0.4179(13) 0.4050(4) 0.275(7) Uiso d PD 0.751(5) 1 . .
    H H77A 0.3763 -0.5048 0.4273 0.413 Uiso calc PR 0.751(5) 1 . .
    H H77B 0.3719 -0.4076 0.3837 0.413 Uiso calc PR 0.751(5) 1 . .
    H H77C 0.3194 -0.4406 0.3867 0.413 Uiso calc PR 0.751(5) 1 . .
    C C78 0.3672(6) -0.2610(14) 0.4327(3) 0.309(9) Uiso d PD 0.751(5) 1 . .
    H H78A 0.4058 -0.2344 0.4494 0.370 Uiso calc PR 0.751(5) 1 . .
    H H78B 0.3565 -0.2752 0.4566 0.370 Uiso calc PR 0.751(5) 1 . .
    C C79 0.3347(5) -0.1224(12) 0.3992(3) 0.251(6) Uiso d PD 0.751(5) 1 . .
    H H79A 0.3450 -0.1115 0.3749 0.301 Uiso calc PR 0.751(5) 1 . .
    H H79B 0.2962 -0.1502 0.3828 0.301 Uiso calc PR 0.751(5) 1 . .
    C C80 0.3426(6) 0.0395(13) 0.4240(3) 0.284(8) Uiso d PD 0.751(5) 1 . .
    H H80A 0.3254 0.0353 0.4433 0.340 Uiso calc PR 0.751(5) 1 . .
    H H80B 0.3814 0.0568 0.4457 0.340 Uiso calc PR 0.751(5) 1 . .
    C C81 0.3199(5) 0.1814(13) 0.3904(4) 0.302(8) Uiso d PD 0.751(5) 1 . .
    H H81A 0.2829 0.2014 0.3831 0.362 Uiso calc PR 0.751(5) 1 . .
    H H81B 0.3184 0.1543 0.3605 0.362 Uiso calc PR 0.751(5) 1 . .
    C C82 0.3532(6) 0.3352(14) 0.4106(6) 0.326(9) Uiso d PD 0.751(5) 1 . .
    H H82A 0.3367 0.4211 0.3876 0.489 Uiso calc PR 0.751(5) 1 . .
    H H82B 0.3897 0.3172 0.4173 0.489 Uiso calc PR 0.751(5) 1 . .
    H H82C 0.3541 0.3645 0.4399 0.489 Uiso calc PR 0.751(5) 1 . .
    N N1 0.51079(6) 0.1120(2) 0.24120(6) 0.0313(4) Uani d . 1 1 . .
    N N2 0.21950(6) 0.21004(19) 0.14828(6) 0.0292(3) Uani d . 1 1 . .
    N N3 0.15924(7) 0.71767(19) 0.14186(6) 0.0316(4) Uani d . 1 1 . .
    N N4 -0.02603(7) 0.6163(2) 0.23392(6) 0.0303(3) Uani d . 1 1 . .
loop_
    _atom_site_aniso_label
    _atom_site_aniso_U_11
    _atom_site_aniso_U_22
    _atom_site_aniso_U_33
    _atom_site_aniso_U_12
    _atom_site_aniso_U_13
    _atom_site_aniso_U_23
    C1 0.172(9) 0.098(4) 0.096(4) 0.017(5) 0.106(4) 0.010(3)
    C2 0.168(4) 0.075(2) 0.089(3) 0.003(3) 0.095(3) -0.001(2)
    C3 0.0786(19) 0.0488(15) 0.0526(15) 0.0033(13) 0.0399(14) -0.0017(12)
    C4 0.0539(14) 0.0425(13) 0.0459(13) 0.0058(11) 0.0277(11) -0.0055(10)
    C5 0.0383(11) 0.0329(11) 0.0390(11) 0.0043(9) 0.0184(9) -0.0040(9)
    C6 0.0306(10) 0.0282(10) 0.0358(10) 0.0009(8) 0.0118(8) -0.0067(8)
    C7 0.0270(9) 0.0230(9) 0.0499(12) -0.0011(7) 0.0194(9) 0.0022(8)
    C8 0.0292(10) 0.0319(11) 0.0522(13) -0.0025(8) 0.0154(10) 0.0012(9)
    C9 0.0262(10) 0.0405(12) 0.0688(16) 0.0006(9) 0.0183(11) 0.0052(11)
    C10 0.0319(11) 0.0416(12) 0.0799(18) 0.0031(9) 0.0339(12) 0.0040(12)
    C11 0.0371(11) 0.0349(11) 0.0641(15) 0.0020(9) 0.0335(11) 0.0048(10)
    C12 0.0295(10) 0.0241(9) 0.0512(12) -0.0006(7) 0.0238(9) 0.0042(8)
    C13 0.0290(9) 0.0223(9) 0.0452(11) -0.0005(7) 0.0239(9) 0.0017(8)
    C14 0.0374(10) 0.0291(10) 0.0438(11) -0.0009(8) 0.0292(9) -0.0006(8)
    C15 0.0352(10) 0.0275(9) 0.0369(10) -0.0029(8) 0.0229(9) -0.0016(8)
    C16 0.0273(9) 0.0235(9) 0.0323(9) -0.0023(7) 0.0173(8) -0.0005(7)
    C17 0.0262(9) 0.0229(9) 0.0339(9) -0.0019(7) 0.0177(8) -0.0024(7)
    C18 0.0276(9) 0.0212(8) 0.0347(10) -0.0021(7) 0.0176(8) -0.0004(7)
    C19 0.0439(12) 0.0435(12) 0.0341(10) -0.0027(9) 0.0253(10) -0.0044(9)
    C20 0.0422(11) 0.0432(12) 0.0276(10) -0.0027(9) 0.0168(9) -0.0019(9)
    C21 0.0319(10) 0.0304(10) 0.0308(10) -0.0028(8) 0.0148(8) -0.0012(8)
    C22 0.0255(9) 0.0224(8) 0.0309(9) -0.0018(7) 0.0136(8) -0.0016(7)
    C23 0.0237(8) 0.0207(8) 0.0300(9) -0.0022(7) 0.0122(7) -0.0027(7)
    C24 0.0246(9) 0.0214(8) 0.0366(10) -0.0024(7) 0.0152(8) -0.0018(7)
    C25 0.0240(9) 0.0296(10) 0.0376(10) 0.0023(7) 0.0107(8) 0.0035(8)
    C26 0.0302(10) 0.0351(10) 0.0290(10) -0.0018(8) 0.0077(8) 0.0011(8)
    C27 0.0225(8) 0.0257(9) 0.0307(9) -0.0048(7) 0.0137(7) -0.0046(7)
    C28 0.0253(9) 0.0341(10) 0.0340(10) -0.0016(8) 0.0148(8) 0.0011(8)
    C29 0.0326(10) 0.0480(13) 0.0368(11) -0.0010(9) 0.0154(9) 0.0086(10)
    C30 0.0391(11) 0.0571(14) 0.0361(11) -0.0082(10) 0.0224(10) 0.0007(10)
    C31 0.0304(10) 0.0417(11) 0.0407(11) -0.0060(8) 0.0224(9) -0.0058(9)
    C32 0.0243(9) 0.0255(9) 0.0357(10) -0.0046(7) 0.0156(8) -0.0049(7)
    C33 0.0250(9) 0.0249(9) 0.0456(11) 0.0003(7) 0.0184(8) -0.0039(8)
    C34 0.0263(9) 0.0227(9) 0.0380(10) -0.0003(7) 0.0186(8) -0.0029(7)
    C35 0.0269(9) 0.0224(9) 0.0341(9) 0.0012(7) 0.0169(8) -0.0006(7)
    C36 0.0266(9) 0.0245(9) 0.0373(10) 0.0011(7) 0.0181(8) -0.0001(7)
    C37 0.0293(10) 0.0296(10) 0.0434(11) 0.0032(8) 0.0210(9) 0.0013(8)
    C38 0.0301(11) 0.0455(13) 0.0710(17) -0.0028(10) 0.0242(11) -0.0010(12)
    C39 0.069(2) 0.078(2) 0.0624(19) 0.0107(17) 0.0042(16) 0.0028(17)
    C40 0.0524(16) 0.092(2) 0.0505(16) 0.0141(16) 0.0135(13) 0.0246(16)
    C41 0.0564(15) 0.0507(14) 0.0424(13) 0.0084(12) 0.0216(12) 0.0123(11)
    C42 0.0444(12) 0.0363(11) 0.0373(11) -0.0041(9) 0.0138(10) 0.0030(9)
    C43 0.0442(12) 0.0273(10) 0.0361(11) -0.0048(8) 0.0202(9) -0.0005(8)
    C44 0.0399(11) 0.0272(9) 0.0297(10) -0.0048(8) 0.0184(9) -0.0053(8)
    C45 0.0390(11) 0.0240(9) 0.0427(11) 0.0026(8) 0.0284(9) -0.0002(8)
    C46 0.0518(13) 0.0335(11) 0.0441(12) 0.0013(9) 0.0340(11) -0.0032(9)
    C47 0.0623(15) 0.0426(13) 0.0636(15) 0.0017(11) 0.0510(14) -0.0004(11)
    C48 0.0489(13) 0.0448(13) 0.0702(16) -0.0036(11) 0.0458(13) -0.0045(12)
    C49 0.0361(11) 0.0360(11) 0.0540(13) -0.0018(9) 0.0297(10) -0.0041(9)
    C50 0.0352(10) 0.0244(9) 0.0426(11) 0.0019(8) 0.0259(9) -0.0010(8)
    C51 0.0263(9) 0.0220(8) 0.0369(10) 0.0018(7) 0.0190(8) -0.0001(7)
    C52 0.0294(9) 0.0205(8) 0.0295(9) 0.0025(7) 0.0161(8) -0.0006(7)
    C53 0.0248(8) 0.0212(8) 0.0292(9) 0.0004(7) 0.0141(7) -0.0019(7)
    C54 0.0256(9) 0.0181(8) 0.0284(9) 0.0035(6) 0.0140(7) 0.0008(7)
    C55 0.0257(9) 0.0216(8) 0.0290(9) 0.0030(7) 0.0133(7) 0.0002(7)
    C56 0.0244(9) 0.0241(9) 0.0356(10) 0.0008(7) 0.0146(8) -0.0015(7)
    C57 0.0254(9) 0.0296(9) 0.0283(9) 0.0047(7) 0.0094(8) -0.0003(7)
    C58 0.0318(10) 0.0319(10) 0.0252(9) 0.0083(8) 0.0118(8) 0.0026(7)
    C59 0.0323(9) 0.0230(9) 0.0300(9) 0.0061(7) 0.0175(8) 0.0021(7)
    C60 0.0259(9) 0.0188(8) 0.0297(9) 0.0029(7) 0.0153(7) -0.0004(7)
    C61 0.0282(9) 0.0198(8) 0.0315(9) 0.0009(7) 0.0183(8) -0.0036(7)
    C62 0.0298(9) 0.0191(8) 0.0428(11) 0.0010(7) 0.0232(9) -0.0025(7)
    C63 0.0406(11) 0.0268(9) 0.0446(11) 0.0043(8) 0.0306(10) 0.0041(8)
    C64 0.0414(11) 0.0299(10) 0.0329(10) 0.0075(8) 0.0236(9) 0.0048(8)
    C65 0.0236(8) 0.0247(9) 0.0314(9) -0.0002(7) 0.0139(7) -0.0071(7)
    C66 0.0293(9) 0.0351(10) 0.0309(10) 0.0034(8) 0.0157(8) -0.0028(8)
    C67 0.0355(11) 0.0536(14) 0.0312(10) 0.0105(10) 0.0144(9) 0.0006(9)
    C68 0.0290(10) 0.0628(15) 0.0357(11) 0.0095(10) 0.0085(9) -0.0088(11)
    C69 0.0244(9) 0.0454(12) 0.0469(12) -0.0023(9) 0.0160(9) -0.0153(10)
    C70 0.0291(9) 0.0268(9) 0.0400(11) -0.0010(7) 0.0199(9) -0.0097(8)
    C71 0.0350(10) 0.0253(10) 0.0609(13) -0.0052(8) 0.0331(10) -0.0078(9)
    C72 0.0296(10) 0.0250(9) 0.0514(12) -0.0024(7) 0.0255(9) -0.0041(8)
    C73 0.0348(10) 0.0274(10) 0.0536(12) -0.0022(8) 0.0291(10) -0.0023(9)
    C74 0.0374(11) 0.0372(11) 0.0528(13) -0.0008(9) 0.0290(10) -0.0041(10)
    C75 0.0485(13) 0.0457(13) 0.0656(16) -0.0031(11) 0.0407(13) -0.0007(11)
    C76 0.081(2) 0.076(2) 0.111(3) -0.0040(17) 0.078(2) -0.0127(19)
    N1 0.0246(8) 0.0287(8) 0.0376(9) 0.0000(6) 0.0136(7) -0.0017(7)
    N2 0.0230(7) 0.0281(8) 0.0366(9) 0.0004(6) 0.0152(7) -0.0014(7)
    N3 0.0291(8) 0.0261(8) 0.0453(9) -0.0025(6) 0.0231(8) -0.0051(7)
    N4 0.0359(9) 0.0289(8) 0.0323(8) -0.0025(7) 0.0218(7) -0.0040(7)
_geom_special_details
;
 All esds (except the esd in the dihedral angle between two l.s. planes)
 are estimated using the full covariance matrix.  The cell esds are taken
 into account individually in the estimation of esds in distances, angles
 and torsion angles; correlations between esds in cell parameters are only
 used when they are defined by crystal symmetry.  An approximate (isotropic)
 treatment of cell esds is used for estimating esds involving l.s. planes.
;
loop_
    _geom_bond_atom_site_label_1
    _geom_bond_atom_site_label_2
    _geom_bond_site_symmetry_2
    _geom_bond_distance
    _geom_bond_publ_flag
    C1 C2 . 1.543(6) ?
    C1 H1A . 0.9600 ?
    C1 H1B . 0.9600 ?
    C1 H1C . 0.9600 ?
    C2 C3 . 1.508(4) ?
    C2 H2A . 0.9700 ?
    C2 H2B . 0.9700 ?
    C3 C4 . 1.515(4) ?
    C3 H3A . 0.9700 ?
    C3 H3B . 0.9700 ?
    C4 C5 . 1.519(3) ?
    C4 H4A . 0.9700 ?
    C4 H4B . 0.9700 ?
    C5 C6 . 1.517(3) ?
    C5 H5A . 0.9700 ?
    C5 H5B . 0.9700 ?
    C6 N1 . 1.445(3) ?
    C6 H6A . 0.9700 ?
    C6 H6B . 0.9700 ?
    C7 N1 . 1.388(2) ?
    C7 C8 . 1.395(3) ?
    C7 C12 . 1.404(3) ?
    C8 C9 . 1.381(3) ?
    C8 H8 . 0.9300 ?
    C9 C10 . 1.381(4) ?
    C9 H9 . 0.9300 ?
    C10 C11 . 1.391(3) ?
    C10 H10 . 0.9300 ?
    C11 C12 . 1.398(3) ?
    C11 H11 . 0.9300 ?
    C12 C13 . 1.452(3) ?
    C13 C14 . 1.374(3) ?
    C13 C18 . 1.422(3) ?
    C14 C15 . 1.406(3) ?
    C14 H14 . 0.9300 ?
    C15 C19 . 1.427(3) ?
    C15 C16 . 1.438(3) ?
    C16 C17 . 1.398(3) ?
    C16 C22 . 1.456(3) ?
    C17 C18 . 1.381(3) ?
    C17 H17 . 0.9300 ?
    C18 N1 . 1.389(2) ?
    C19 C20 . 1.345(3) ?
    C19 H19 . 0.9300 ?
    C20 C21 . 1.433(3) ?
    C20 H20 . 0.9300 ?
    C21 C26 . 1.416(3) ?
    C21 C22 . 1.419(3) ?
    C22 C23 . 1.429(3) ?
    C23 C24 . 1.412(2) ?
    C23 C27 . 1.455(3) ?
    C24 N2 . 1.378(2) ?
    C24 C25 . 1.401(3) ?
    C25 C26 . 1.362(3) ?
    C25 H25 . 0.9300 ?
    C26 H26 . 0.9300 ?
    C27 C28 . 1.404(3) ?
    C27 C32 . 1.421(3) ?
    C28 C29 . 1.378(3) ?
    C28 H28 . 0.9300 ?
    C29 C30 . 1.402(3) ?
    C29 H29 . 0.9300 ?
    C30 C31 . 1.379(3) ?
    C30 H30 . 0.9300 ?
    C31 C32 . 1.394(3) ?
    C31 H31 . 0.9300 ?
    C32 N2 . 1.378(2) ?
    C33 N2 . 1.460(2) ?
    C33 C34 . 1.522(3) ?
    C33 H33A . 0.9700 ?
    C33 H33B . 0.9700 ?
    C34 C35 . 1.525(2) ?
    C34 H34A . 0.9700 ?
    C34 H34B . 0.9700 ?
    C35 C36 . 1.521(3) ?
    C35 H35A . 0.9700 ?
    C35 H35B . 0.9700 ?
    C36 C37 . 1.526(3) ?
    C36 H36A . 0.9700 ?
    C36 H36B . 0.9700 ?
    C37 C38 . 1.519(3) ?
    C37 H37A . 0.9700 ?
    C37 H37B . 0.9700 ?
    C38 H38A . 0.9600 ?
    C38 H38B . 0.9600 ?
    C38 H38C . 0.9600 ?
    C39 C40 . 1.555(5) ?
    C39 H39A . 0.9600 ?
    C39 H39B . 0.9600 ?
    C39 H39C . 0.9600 ?
    C40 C41 . 1.521(4) ?
    C40 H40A . 0.9700 ?
    C40 H40B . 0.9700 ?
    C41 C42 . 1.509(3) ?
    C41 H41A . 0.9700 ?
    C41 H41B . 0.9700 ?
    C42 C43 . 1.509(3) ?
    C42 H42A . 0.9700 ?
    C42 H42B . 0.9700 ?
    C43 C44 . 1.519(3) ?
    C43 H43A . 0.9700 ?
    C43 H43B . 0.9700 ?
    C44 N4 . 1.452(2) ?
    C44 H44A . 0.9700 ?
    C44 H44B . 0.9700 ?
    C45 N4 . 1.386(2) ?
    C45 C46 . 1.399(3) ?
    C45 C50 . 1.405(3) ?
    C46 C47 . 1.385(3) ?
    C46 H46 . 0.9300 ?
    C47 C48 . 1.391(4) ?
    C47 H47 . 0.9300 ?
    C48 C49 . 1.385(3) ?
    C48 H48 . 0.9300 ?
    C49 C50 . 1.395(3) ?
    C49 H49 . 0.9300 ?
    C50 C51 . 1.448(3) ?
    C51 C56 . 1.375(3) ?
    C51 C52 . 1.424(3) ?
    C52 C53 . 1.379(3) ?
    C52 N4 . 1.387(2) ?
    C53 C54 . 1.407(2) ?
    C53 H53 . 0.9300 ?
    C54 C55 . 1.436(2) ?
    C54 C60 . 1.457(2) ?
    C55 C56 . 1.406(3) ?
    C55 C57 . 1.433(3) ?
    C56 H56 . 0.9300 ?
    C57 C58 . 1.348(3) ?
    C57 H57 . 0.9300 ?
    C58 C59 . 1.435(3) ?
    C58 H58 . 0.9300 ?
    C59 C64 . 1.417(3) ?
    C59 C60 . 1.419(3) ?
    C60 C61 . 1.430(2) ?
    C61 C62 . 1.411(3) ?
    C61 C65 . 1.458(3) ?
    C62 N3 . 1.382(2) ?
    C62 C63 . 1.402(3) ?
    C63 C64 . 1.358(3) ?
    C63 H63 . 0.9300 ?
    C64 H64 . 0.9300 ?
    C65 C66 . 1.403(3) ?
    C65 C70 . 1.419(3) ?
    C66 C67 . 1.381(3) ?
    C66 H66 . 0.9300 ?
    C67 C68 . 1.398(3) ?
    C67 H67 . 0.9300 ?
    C68 C69 . 1.374(4) ?
    C68 H68 . 0.9300 ?
    C69 C70 . 1.396(3) ?
    C69 H69 . 0.9300 ?
    C70 N3 . 1.380(3) ?
    C71 N3 . 1.458(2) ?
    C71 C72 . 1.518(3) ?
    C71 H71A . 0.9700 ?
    C71 H71B . 0.9700 ?
    C72 C73 . 1.522(3) ?
    C72 H72A . 0.9700 ?
    C72 H72B . 0.9700 ?
    C73 C74 . 1.516(3) ?
    C73 H73A . 0.9700 ?
    C73 H73B . 0.9700 ?
    C74 C75 . 1.502(3) ?
    C74 H74A . 0.9700 ?
    C74 H74B . 0.9700 ?
    C75 C76 . 1.518(4) ?
    C75 H75A . 0.9700 ?
    C75 H75B . 0.9700 ?
    C76 H76A . 0.9600 ?
    C76 H76B . 0.9600 ?
    C76 H76C . 0.9600 ?
    C77 C78 . 1.517(3) ?
    C77 H77A . 0.9600 ?
    C77 H77B . 0.9600 ?
    C77 H77C . 0.9600 ?
    C78 C79 . 1.521(3) ?
    C78 H78A . 0.9700 ?
    C78 H78B . 0.9700 ?
    C79 C80 . 1.515(3) ?
    C79 H79A . 0.9700 ?
    C79 H79B . 0.9700 ?
    C80 C81 . 1.500(3) ?
    C80 H80A . 0.9700 ?
    C80 H80B . 0.9700 ?
    C81 C82 . 1.518(4) ?
    C81 H81A . 0.9700 ?
    C81 H81B . 0.9700 ?
    C82 H82A . 0.9600 ?
    C82 H82B . 0.9600 ?
    C82 H82C . 0.9600 ?
loop_
    _geom_angle_atom_site_label_1
    _geom_angle_atom_site_label_2
    _geom_angle_atom_site_label_3
    _geom_angle_site_symmetry_1
    _geom_angle_site_symmetry_3
    _geom_angle
    _geom_angle_publ_flag
    C2 C1 H1A . . 109.5 ?
    C2 C1 H1B . . 109.5 ?
    H1A C1 H1B . . 109.5 ?
    C2 C1 H1C . . 109.5 ?
    H1A C1 H1C . . 109.5 ?
    H1B C1 H1C . . 109.5 ?
    C3 C2 C1 . . 110.3(3) ?
    C3 C2 H2A . . 109.6 ?
    C1 C2 H2A . . 109.6 ?
    C3 C2 H2B . . 109.6 ?
    C1 C2 H2B . . 109.6 ?
    H2A C2 H2B . . 108.1 ?
    C2 C3 C4 . . 115.0(2) ?
    C2 C3 H3A . . 108.5 ?
    C4 C3 H3A . . 108.5 ?
    C2 C3 H3B . . 108.5 ?
    C4 C3 H3B . . 108.5 ?
    H3A C3 H3B . . 107.5 ?
    C3 C4 C5 . . 112.6(2) ?
    C3 C4 H4A . . 109.1 ?
    C5 C4 H4A . . 109.1 ?
    C3 C4 H4B . . 109.1 ?
    C5 C4 H4B . . 109.1 ?
    H4A C4 H4B . . 107.8 ?
    C6 C5 C4 . . 112.39(18) ?
    C6 C5 H5A . . 109.1 ?
    C4 C5 H5A . . 109.1 ?
    C6 C5 H5B . . 109.1 ?
    C4 C5 H5B . . 109.1 ?
    H5A C5 H5B . . 107.9 ?
    N1 C6 C5 . . 113.84(16) ?
    N1 C6 H6A . . 108.8 ?
    C5 C6 H6A . . 108.8 ?
    N1 C6 H6B . . 108.8 ?
    C5 C6 H6B . . 108.8 ?
    H6A C6 H6B . . 107.7 ?
    N1 C7 C8 . . 128.9(2) ?
    N1 C7 C12 . . 109.71(17) ?
    C8 C7 C12 . . 121.35(19) ?
    C9 C8 C7 . . 117.5(2) ?
    C9 C8 H8 . . 121.3 ?
    C7 C8 H8 . . 121.3 ?
    C10 C9 C8 . . 121.9(2) ?
    C10 C9 H9 . . 119.1 ?
    C8 C9 H9 . . 119.1 ?
    C9 C10 C11 . . 121.2(2) ?
    C9 C10 H10 . . 119.4 ?
    C11 C10 H10 . . 119.4 ?
    C10 C11 C12 . . 118.1(2) ?
    C10 C11 H11 . . 121.0 ?
    C12 C11 H11 . . 121.0 ?
    C11 C12 C7 . . 120.1(2) ?
    C11 C12 C13 . . 133.3(2) ?
    C7 C12 C13 . . 106.60(17) ?
    C14 C13 C18 . . 119.02(17) ?
    C14 C13 C12 . . 134.64(18) ?
    C18 C13 C12 . . 106.29(17) ?
    C13 C14 C15 . . 120.28(18) ?
    C13 C14 H14 . . 119.9 ?
    C15 C14 H14 . . 119.9 ?
    C14 C15 C19 . . 120.86(18) ?
    C14 C15 C16 . . 119.94(18) ?
    C19 C15 C16 . . 119.03(18) ?
    C17 C16 C15 . . 119.00(17) ?
    C17 C16 C22 . . 121.85(17) ?
    C15 C16 C22 . . 119.00(17) ?
    C18 C17 C16 . . 119.21(17) ?
    C18 C17 H17 . . 120.4 ?
    C16 C17 H17 . . 120.4 ?
    C17 C18 N1 . . 128.92(17) ?
    C17 C18 C13 . . 122.08(18) ?
    N1 C18 C13 . . 109.00(16) ?
    C20 C19 C15 . . 121.10(19) ?
    C20 C19 H19 . . 119.4 ?
    C15 C19 H19 . . 119.4 ?
    C19 C20 C21 . . 121.64(19) ?
    C19 C20 H20 . . 119.2 ?
    C21 C20 H20 . . 119.2 ?
    C26 C21 C22 . . 120.46(18) ?
    C26 C21 C20 . . 119.87(18) ?
    C22 C21 C20 . . 119.67(18) ?
    C21 C22 C23 . . 117.16(16) ?
    C21 C22 C16 . . 118.07(17) ?
    C23 C22 C16 . . 124.75(16) ?
    C24 C23 C22 . . 118.82(17) ?
    C24 C23 C27 . . 105.27(16) ?
    C22 C23 C27 . . 135.80(17) ?
    N2 C24 C25 . . 127.05(17) ?
    N2 C24 C23 . . 110.24(16) ?
    C25 C24 C23 . . 122.46(18) ?
    C26 C25 C24 . . 117.79(18) ?
    C26 C25 H25 . . 121.1 ?
    C24 C25 H25 . . 121.1 ?
    C25 C26 C21 . . 122.15(18) ?
    C25 C26 H26 . . 118.9 ?
    C21 C26 H26 . . 118.9 ?
    C28 C27 C32 . . 117.53(17) ?
    C28 C27 C23 . . 135.35(17) ?
    C32 C27 C23 . . 106.51(16) ?
    C29 C28 C27 . . 120.08(19) ?
    C29 C28 H28 . . 120.0 ?
    C27 C28 H28 . . 120.0 ?
    C28 C29 C30 . . 120.7(2) ?
    C28 C29 H29 . . 119.6 ?
    C30 C29 H29 . . 119.6 ?
    C31 C30 C29 . . 121.2(2) ?
    C31 C30 H30 . . 119.4 ?
    C29 C30 H30 . . 119.4 ?
    C30 C31 C32 . . 117.65(19) ?
    C30 C31 H31 . . 121.2 ?
    C32 C31 H31 . . 121.2 ?
    N2 C32 C31 . . 128.23(17) ?
    N2 C32 C27 . . 109.17(16) ?
    C31 C32 C27 . . 122.50(18) ?
    N2 C33 C34 . . 114.17(15) ?
    N2 C33 H33A . . 108.7 ?
    C34 C33 H33A . . 108.7 ?
    N2 C33 H33B . . 108.7 ?
    C34 C33 H33B . . 108.7 ?
    H33A C33 H33B . . 107.6 ?
    C33 C34 C35 . . 111.59(15) ?
    C33 C34 H34A . . 109.3 ?
    C35 C34 H34A . . 109.3 ?
    C33 C34 H34B . . 109.3 ?
    C35 C34 H34B . . 109.3 ?
    H34A C34 H34B . . 108.0 ?
    C36 C35 C34 . . 113.50(15) ?
    C36 C35 H35A . . 108.9 ?
    C34 C35 H35A . . 108.9 ?
    C36 C35 H35B . . 108.9 ?
    C34 C35 H35B . . 108.9 ?
    H35A C35 H35B . . 107.7 ?
    C35 C36 C37 . . 113.42(15) ?
    C35 C36 H36A . . 108.9 ?
    C37 C36 H36A . . 108.9 ?
    C35 C36 H36B . . 108.9 ?
    C37 C36 H36B . . 108.9 ?
    H36A C36 H36B . . 107.7 ?
    C38 C37 C36 . . 112.90(17) ?
    C38 C37 H37A . . 109.0 ?
    C36 C37 H37A . . 109.0 ?
    C38 C37 H37B . . 109.0 ?
    C36 C37 H37B . . 109.0 ?
    H37A C37 H37B . . 107.8 ?
    C37 C38 H38A . . 109.5 ?
    C37 C38 H38B . . 109.5 ?
    H38A C38 H38B . . 109.5 ?
    C37 C38 H38C . . 109.5 ?
    H38A C38 H38C . . 109.5 ?
    H38B C38 H38C . . 109.5 ?
    C40 C39 H39A . . 109.5 ?
    C40 C39 H39B . . 109.5 ?
    H39A C39 H39B . . 109.5 ?
    C40 C39 H39C . . 109.5 ?
    H39A C39 H39C . . 109.5 ?
    H39B C39 H39C . . 109.5 ?
    C41 C40 C39 . . 112.7(3) ?
    C41 C40 H40A . . 109.1 ?
    C39 C40 H40A . . 109.1 ?
    C41 C40 H40B . . 109.1 ?
    C39 C40 H40B . . 109.1 ?
    H40A C40 H40B . . 107.8 ?
    C42 C41 C40 . . 112.0(2) ?
    C42 C41 H41A . . 109.2 ?
    C40 C41 H41A . . 109.2 ?
    C42 C41 H41B . . 109.2 ?
    C40 C41 H41B . . 109.2 ?
    H41A C41 H41B . . 107.9 ?
    C41 C42 C43 . . 114.7(2) ?
    C41 C42 H42A . . 108.6 ?
    C43 C42 H42A . . 108.6 ?
    C41 C42 H42B . . 108.6 ?
    C43 C42 H42B . . 108.6 ?
    H42A C42 H42B . . 107.6 ?
    C42 C43 C44 . . 110.35(17) ?
    C42 C43 H43A . . 109.6 ?
    C44 C43 H43A . . 109.6 ?
    C42 C43 H43B . . 109.6 ?
    C44 C43 H43B . . 109.6 ?
    H43A C43 H43B . . 108.1 ?
    N4 C44 C43 . . 114.31(16) ?
    N4 C44 H44A . . 108.7 ?
    C43 C44 H44A . . 108.7 ?
    N4 C44 H44B . . 108.7 ?
    C43 C44 H44B . . 108.7 ?
    H44A C44 H44B . . 107.6 ?
    N4 C45 C46 . . 128.7(2) ?
    N4 C45 C50 . . 109.53(17) ?
    C46 C45 C50 . . 121.69(19) ?
    C47 C46 C45 . . 117.3(2) ?
    C47 C46 H46 . . 121.4 ?
    C45 C46 H46 . . 121.4 ?
    C46 C47 C48 . . 121.8(2) ?
    C46 C47 H47 . . 119.1 ?
    C48 C47 H47 . . 119.1 ?
    C49 C48 C47 . . 120.7(2) ?
    C49 C48 H48 . . 119.7 ?
    C47 C48 H48 . . 119.7 ?
    C48 C49 C50 . . 119.1(2) ?
    C48 C49 H49 . . 120.5 ?
    C50 C49 H49 . . 120.5 ?
    C49 C50 C45 . . 119.46(19) ?
    C49 C50 C51 . . 133.9(2) ?
    C45 C50 C51 . . 106.62(17) ?
    C56 C51 C52 . . 118.75(17) ?
    C56 C51 C50 . . 134.81(18) ?
    C52 C51 C50 . . 106.42(16) ?
    C53 C52 N4 . . 128.84(17) ?
    C53 C52 C51 . . 122.46(17) ?
    N4 C52 C51 . . 108.70(16) ?
    C52 C53 C54 . . 118.97(17) ?
    C52 C53 H53 . . 120.5 ?
    C54 C53 H53 . . 120.5 ?
    C53 C54 C55 . . 118.87(16) ?
    C53 C54 C60 . . 121.76(16) ?
    C55 C54 C60 . . 119.21(16) ?
    C56 C55 C57 . . 120.34(17) ?
    C56 C55 C54 . . 120.26(17) ?
    C57 C55 C54 . . 119.32(16) ?
    C51 C56 C55 . . 120.34(17) ?
    C51 C56 H56 . . 119.8 ?
    C55 C56 H56 . . 119.8 ?
    C58 C57 C55 . . 120.51(18) ?
    C58 C57 H57 . . 119.7 ?
    C55 C57 H57 . . 119.7 ?
    C57 C58 C59 . . 121.92(17) ?
    C57 C58 H58 . . 119.0 ?
    C59 C58 H58 . . 119.0 ?
    C64 C59 C60 . . 120.64(18) ?
    C64 C59 C58 . . 119.71(17) ?
    C60 C59 C58 . . 119.65(17) ?
    C59 C60 C61 . . 116.92(16) ?
    C59 C60 C54 . . 117.92(16) ?
    C61 C60 C54 . . 125.11(16) ?
    C62 C61 C60 . . 118.58(17) ?
    C62 C61 C65 . . 105.44(16) ?
    C60 C61 C65 . . 135.84(17) ?
    N3 C62 C63 . . 126.80(17) ?
    N3 C62 C61 . . 110.01(17) ?
    C63 C62 C61 . . 123.01(18) ?
    C64 C63 C62 . . 117.36(18) ?
    C64 C63 H63 . . 121.3 ?
    C62 C63 H63 . . 121.3 ?
    C63 C64 C59 . . 122.25(18) ?
    C63 C64 H64 . . 118.9 ?
    C59 C64 H64 . . 118.9 ?
    C66 C65 C70 . . 117.57(17) ?
    C66 C65 C61 . . 135.23(17) ?
    C70 C65 C61 . . 106.51(16) ?
    C67 C66 C65 . . 119.88(19) ?
    C67 C66 H66 . . 120.1 ?
    C65 C66 H66 . . 120.1 ?
    C66 C67 C68 . . 120.9(2) ?
    C66 C67 H67 . . 119.5 ?
    C68 C67 H67 . . 119.5 ?
    C69 C68 C67 . . 121.2(2) ?
    C69 C68 H68 . . 119.4 ?
    C67 C68 H68 . . 119.4 ?
    C68 C69 C70 . . 117.9(2) ?
    C68 C69 H69 . . 121.1 ?
    C70 C69 H69 . . 121.1 ?
    N3 C70 C69 . . 128.31(18) ?
    N3 C70 C65 . . 109.15(17) ?
    C69 C70 C65 . . 122.38(19) ?
    N3 C71 C72 . . 114.30(16) ?
    N3 C71 H71A . . 108.7 ?
    C72 C71 H71A . . 108.7 ?
    N3 C71 H71B . . 108.7 ?
    C72 C71 H71B . . 108.7 ?
    H71A C71 H71B . . 107.6 ?
    C71 C72 C73 . . 111.17(16) ?
    C71 C72 H72A . . 109.4 ?
    C73 C72 H72A . . 109.4 ?
    C71 C72 H72B . . 109.4 ?
    C73 C72 H72B . . 109.4 ?
    H72A C72 H72B . . 108.0 ?
    C74 C73 C72 . . 114.45(17) ?
    C74 C73 H73A . . 108.6 ?
    C72 C73 H73A . . 108.6 ?
    C74 C73 H73B . . 108.6 ?
    C72 C73 H73B . . 108.6 ?
    H73A C73 H73B . . 107.6 ?
    C75 C74 C73 . . 114.02(18) ?
    C75 C74 H74A . . 108.7 ?
    C73 C74 H74A . . 108.7 ?
    C75 C74 H74B . . 108.7 ?
    C73 C74 H74B . . 108.7 ?
    H74A C74 H74B . . 107.6 ?
    C74 C75 C76 . . 113.3(2) ?
    C74 C75 H75A . . 108.9 ?
    C76 C75 H75A . . 108.9 ?
    C74 C75 H75B . . 108.9 ?
    C76 C75 H75B . . 108.9 ?
    H75A C75 H75B . . 107.7 ?
    C75 C76 H76A . . 109.5 ?
    C75 C76 H76B . . 109.5 ?
    H76A C76 H76B . . 109.5 ?
    C75 C76 H76C . . 109.5 ?
    H76A C76 H76C . . 109.5 ?
    H76B C76 H76C . . 109.5 ?
    C78 C77 H77A . . 109.5 ?
    C78 C77 H77B . . 109.5 ?
    H77A C77 H77B . . 109.5 ?
    C78 C77 H77C . . 109.5 ?
    H77A C77 H77C . . 109.5 ?
    H77B C77 H77C . . 109.5 ?
    C77 C78 C79 . . 111.3(2) ?
    C77 C78 H78A . . 109.4 ?
    C79 C78 H78A . . 109.4 ?
    C77 C78 H78B . . 109.4 ?
    C79 C78 H78B . . 109.4 ?
    H78A C78 H78B . . 108.0 ?
    C80 C79 C78 . . 114.6(2) ?
    C80 C79 H79A . . 108.6 ?
    C78 C79 H79A . . 108.6 ?
    C80 C79 H79B . . 108.6 ?
    C78 C79 H79B . . 108.6 ?
    H79A C79 H79B . . 107.6 ?
    C81 C80 C79 . . 114.5(2) ?
    C81 C80 H80A . . 108.6 ?
    C79 C80 H80A . . 108.6 ?
    C81 C80 H80B . . 108.6 ?
    C79 C80 H80B . . 108.6 ?
    H80A C80 H80B . . 107.6 ?
    C80 C81 C82 . . 113.4(3) ?
    C80 C81 H81A . . 108.9 ?
    C82 C81 H81A . . 108.9 ?
    C80 C81 H81B . . 108.9 ?
    C82 C81 H81B . . 108.9 ?
    H81A C81 H81B . . 107.7 ?
    C81 C82 H82A . . 109.5 ?
    C81 C82 H82B . . 109.5 ?
    H82A C82 H82B . . 109.5 ?
    C81 C82 H82C . . 109.5 ?
    H82A C82 H82C . . 109.5 ?
    H82B C82 H82C . . 109.5 ?
    C7 N1 C18 . . 108.33(16) ?
    C7 N1 C6 . . 125.95(17) ?
    C18 N1 C6 . . 125.55(16) ?
    C24 N2 C32 . . 108.32(15) ?
    C24 N2 C33 . . 125.73(16) ?
    C32 N2 C33 . . 125.65(16) ?
    C70 N3 C62 . . 108.46(15) ?
    C70 N3 C71 . . 125.77(17) ?
    C62 N3 C71 . . 125.40(18) ?
    C45 N4 C52 . . 108.65(16) ?
    C45 N4 C44 . . 125.79(16) ?
    C52 N4 C44 . . 125.48(16) ?
loop_
    _geom_torsion_atom_site_label_1
    _geom_torsion_atom_site_label_2
    _geom_torsion_atom_site_label_3
    _geom_torsion_atom_site_label_4
    _geom_torsion_site_symmetry_1
    _geom_torsion_site_symmetry_2
    _geom_torsion_site_symmetry_3
    _geom_torsion_site_symmetry_4
    _geom_torsion
    _geom_torsion_publ_flag
    C1 C2 C3 C4 . . . . -173.8(4) ?
    C2 C3 C4 C5 . . . . 177.1(3) ?
    C3 C4 C5 C6 . . . . -174.6(2) ?
    C4 C5 C6 N1 . . . . -175.59(18) ?
    N1 C7 C8 C9 . . . . 177.7(2) ?
    C12 C7 C8 C9 . . . . -0.2(3) ?
    C7 C8 C9 C10 . . . . 0.7(3) ?
    C8 C9 C10 C11 . . . . -0.4(4) ?
    C9 C10 C11 C12 . . . . -0.3(3) ?
    C10 C11 C12 C7 . . . . 0.8(3) ?
    C10 C11 C12 C13 . . . . -176.1(2) ?
    N1 C7 C12 C11 . . . . -178.76(18) ?
    C8 C7 C12 C11 . . . . -0.5(3) ?
    N1 C7 C12 C13 . . . . -1.1(2) ?
    C8 C7 C12 C13 . . . . 177.16(18) ?
    C11 C12 C13 C14 . . . . -6.1(4) ?
    C7 C12 C13 C14 . . . . 176.7(2) ?
    C11 C12 C13 C18 . . . . 176.7(2) ?
    C7 C12 C13 C18 . . . . -0.5(2) ?
    C18 C13 C14 C15 . . . . -2.0(3) ?
    C12 C13 C14 C15 . . . . -179.0(2) ?
    C13 C14 C15 C19 . . . . 171.33(19) ?
    C13 C14 C15 C16 . . . . -3.8(3) ?
    C14 C15 C16 C17 . . . . 7.9(3) ?
    C19 C15 C16 C17 . . . . -167.29(18) ?
    C14 C15 C16 C22 . . . . -176.38(17) ?
    C19 C15 C16 C22 . . . . 8.4(3) ?
    C15 C16 C17 C18 . . . . -6.2(3) ?
    C22 C16 C17 C18 . . . . 178.25(17) ?
    C16 C17 C18 N1 . . . . 179.89(18) ?
    C16 C17 C18 C13 . . . . 0.4(3) ?
    C14 C13 C18 C17 . . . . 3.7(3) ?
    C12 C13 C18 C17 . . . . -178.46(17) ?
    C14 C13 C18 N1 . . . . -175.79(17) ?
    C12 C13 C18 N1 . . . . 2.0(2) ?
    C14 C15 C19 C20 . . . . -172.9(2) ?
    C16 C15 C19 C20 . . . . 2.2(3) ?
    C15 C19 C20 C21 . . . . -7.1(3) ?
    C19 C20 C21 C26 . . . . -178.9(2) ?
    C19 C20 C21 C22 . . . . 1.0(3) ?
    C26 C21 C22 C23 . . . . 7.6(3) ?
    C20 C21 C22 C23 . . . . -172.25(18) ?
    C26 C21 C22 C16 . . . . -170.57(18) ?
    C20 C21 C22 C16 . . . . 9.6(3) ?
    C17 C16 C22 C21 . . . . 161.48(17) ?
    C15 C16 C22 C21 . . . . -14.1(3) ?
    C17 C16 C22 C23 . . . . -16.5(3) ?
    C15 C16 C22 C23 . . . . 167.88(17) ?
    C21 C22 C23 C24 . . . . -12.6(3) ?
    C16 C22 C23 C24 . . . . 165.41(17) ?
    C21 C22 C23 C27 . . . . 162.9(2) ?
    C16 C22 C23 C27 . . . . -19.0(3) ?
    C22 C23 C24 N2 . . . . -175.91(16) ?
    C27 C23 C24 N2 . . . . 7.3(2) ?
    C22 C23 C24 C25 . . . . 9.5(3) ?
    C27 C23 C24 C25 . . . . -167.33(17) ?
    N2 C24 C25 C26 . . . . -174.18(18) ?
    C23 C24 C25 C26 . . . . -0.5(3) ?
    C24 C25 C26 C21 . . . . -5.0(3) ?
    C22 C21 C26 C25 . . . . 1.3(3) ?
    C20 C21 C26 C25 . . . . -178.8(2) ?
    C24 C23 C27 C28 . . . . 164.8(2) ?
    C22 C23 C27 C28 . . . . -11.2(4) ?
    C24 C23 C27 C32 . . . . -5.55(19) ?
    C22 C23 C27 C32 . . . . 178.5(2) ?
    C32 C27 C28 C29 . . . . -4.0(3) ?
    C23 C27 C28 C29 . . . . -173.6(2) ?
    C27 C28 C29 C30 . . . . -0.3(3) ?
    C28 C29 C30 C31 . . . . 2.9(4) ?
    C29 C30 C31 C32 . . . . -0.9(3) ?
    C30 C31 C32 N2 . . . . 172.1(2) ?
    C30 C31 C32 C27 . . . . -3.7(3) ?
    C28 C27 C32 N2 . . . . -170.38(16) ?
    C23 C27 C32 N2 . . . . 2.0(2) ?
    C28 C27 C32 C31 . . . . 6.1(3) ?
    C23 C27 C32 C31 . . . . 178.49(17) ?
    N2 C33 C34 C35 . . . . 176.94(16) ?
    C33 C34 C35 C36 . . . . -179.58(16) ?
    C34 C35 C36 C37 . . . . -178.04(16) ?
    C35 C36 C37 C38 . . . . 177.19(18) ?
    C39 C40 C41 C42 . . . . 65.1(3) ?
    C40 C41 C42 C43 . . . . 166.7(2) ?
    C41 C42 C43 C44 . . . . -179.0(2) ?
    C42 C43 C44 N4 . . . . 169.87(17) ?
    N4 C45 C46 C47 . . . . -177.5(2) ?
    C50 C45 C46 C47 . . . . -0.6(3) ?
    C45 C46 C47 C48 . . . . -0.6(3) ?
    C46 C47 C48 C49 . . . . 0.4(4) ?
    C47 C48 C49 C50 . . . . 1.0(3) ?
    C48 C49 C50 C45 . . . . -2.1(3) ?
    C48 C49 C50 C51 . . . . 174.9(2) ?
    N4 C45 C50 C49 . . . . 179.41(18) ?
    C46 C45 C50 C49 . . . . 2.0(3) ?
    N4 C45 C50 C51 . . . . 1.6(2) ?
    C46 C45 C50 C51 . . . . -175.81(18) ?
    C49 C50 C51 C56 . . . . 4.4(4) ?
    C45 C50 C51 C56 . . . . -178.3(2) ?
    C49 C50 C51 C52 . . . . -177.3(2) ?
    C45 C50 C51 C52 . . . . 0.0(2) ?
    C56 C51 C52 C53 . . . . -3.2(3) ?
    C50 C51 C52 C53 . . . . 178.23(17) ?
    C56 C51 C52 N4 . . . . 176.96(16) ?
    C50 C51 C52 N4 . . . . -1.7(2) ?
    N4 C52 C53 C54 . . . . 178.59(17) ?
    C51 C52 C53 C54 . . . . -1.3(3) ?
    C52 C53 C54 C55 . . . . 5.9(2) ?
    C52 C53 C54 C60 . . . . -178.68(16) ?
    C53 C54 C55 C56 . . . . -6.4(3) ?
    C60 C54 C55 C56 . . . . 178.10(16) ?
    C53 C54 C55 C57 . . . . 170.33(16) ?
    C60 C54 C55 C57 . . . . -5.2(2) ?
    C52 C51 C56 C55 . . . . 2.7(3) ?
    C50 C51 C56 C55 . . . . -179.17(19) ?
    C57 C55 C56 C51 . . . . -174.69(17) ?
    C54 C55 C56 C51 . . . . 2.0(3) ?
    C56 C55 C57 C58 . . . . 172.32(18) ?
    C54 C55 C57 C58 . . . . -4.4(3) ?
    C55 C57 C58 C59 . . . . 5.7(3) ?
    C57 C58 C59 C64 . . . . -177.71(18) ?
    C57 C58 C59 C60 . . . . 2.8(3) ?
    C64 C59 C60 C61 . . . . -9.3(3) ?
    C58 C59 C60 C61 . . . . 170.19(16) ?
    C64 C59 C60 C54 . . . . 168.35(16) ?
    C58 C59 C60 C54 . . . . -12.1(2) ?
    C53 C54 C60 C59 . . . . -162.14(16) ?
    C55 C54 C60 C59 . . . . 13.2(2) ?
    C53 C54 C60 C61 . . . . 15.3(3) ?
    C55 C54 C60 C61 . . . . -169.28(16) ?
    C59 C60 C61 C62 . . . . 12.8(2) ?
    C54 C60 C61 C62 . . . . -164.67(16) ?
    C59 C60 C61 C65 . . . . -162.12(19) ?
    C54 C60 C61 C65 . . . . 20.4(3) ?
    C60 C61 C62 N3 . . . . 176.86(15) ?
    C65 C61 C62 N3 . . . . -6.8(2) ?
    C60 C61 C62 C63 . . . . -7.7(3) ?
    C65 C61 C62 C63 . . . . 168.67(17) ?
    N3 C62 C63 C64 . . . . 172.90(18) ?
    C61 C62 C63 C64 . . . . -1.8(3) ?
    C62 C63 C64 C59 . . . . 5.7(3) ?
    C60 C59 C64 C63 . . . . -0.1(3) ?
    C58 C59 C64 C63 . . . . -179.57(18) ?
    C62 C61 C65 C66 . . . . -164.8(2) ?
    C60 C61 C65 C66 . . . . 10.6(4) ?
    C62 C61 C65 C70 . . . . 5.02(19) ?
    C60 C61 C65 C70 . . . . -179.59(19) ?
    C70 C65 C66 C67 . . . . 3.3(3) ?
    C61 C65 C66 C67 . . . . 172.3(2) ?
    C65 C66 C67 C68 . . . . 0.7(3) ?
    C66 C67 C68 C69 . . . . -3.1(4) ?
    C67 C68 C69 C70 . . . . 1.2(3) ?
    C68 C69 C70 N3 . . . . -171.7(2) ?
    C68 C69 C70 C65 . . . . 3.1(3) ?
    C66 C65 C70 N3 . . . . 170.33(16) ?
    C61 C65 C70 N3 . . . . -1.6(2) ?
    C66 C65 C70 C69 . . . . -5.3(3) ?
    C61 C65 C70 C69 . . . . -177.26(17) ?
    N3 C71 C72 C73 . . . . -178.44(18) ?
    C71 C72 C73 C74 . . . . 179.86(19) ?
    C72 C73 C74 C75 . . . . -178.1(2) ?
    C73 C74 C75 C76 . . . . -176.5(2) ?
    C77 C78 C79 C80 . . . . -179.0(13) ?
    C78 C79 C80 C81 . . . . 168.2(14) ?
    C79 C80 C81 C82 . . . . -146.1(14) ?
    C8 C7 N1 C18 . . . . -175.7(2) ?
    C12 C7 N1 C18 . . . . 2.4(2) ?
    C8 C7 N1 C6 . . . . -0.2(3) ?
    C12 C7 N1 C6 . . . . 177.95(17) ?
    C17 C18 N1 C7 . . . . 177.78(18) ?
    C13 C18 N1 C7 . . . . -2.7(2) ?
    C17 C18 N1 C6 . . . . 2.2(3) ?
    C13 C18 N1 C6 . . . . -178.31(17) ?
    C5 C6 N1 C7 . . . . -80.4(2) ?
    C5 C6 N1 C18 . . . . 94.4(2) ?
    C25 C24 N2 C32 . . . . 168.07(18) ?
    C23 C24 N2 C32 . . . . -6.2(2) ?
    C25 C24 N2 C33 . . . . -5.9(3) ?
    C23 C24 N2 C33 . . . . 179.79(16) ?
    C31 C32 N2 C24 . . . . -173.74(19) ?
    C27 C32 N2 C24 . . . . 2.5(2) ?
    C31 C32 N2 C33 . . . . 0.2(3) ?
    C27 C32 N2 C33 . . . . 176.47(16) ?
    C34 C33 N2 C24 . . . . 81.7(2) ?
    C34 C33 N2 C32 . . . . -91.3(2) ?
    C69 C70 N3 C62 . . . . 172.73(19) ?
    C65 C70 N3 C62 . . . . -2.6(2) ?
    C69 C70 N3 C71 . . . . -0.6(3) ?
    C65 C70 N3 C71 . . . . -175.95(16) ?
    C63 C62 N3 C70 . . . . -169.25(18) ?
    C61 C62 N3 C70 . . . . 6.0(2) ?
    C63 C62 N3 C71 . . . . 4.1(3) ?
    C61 C62 N3 C71 . . . . 179.36(16) ?
    C72 C71 N3 C70 . . . . 92.2(2) ?
    C72 C71 N3 C62 . . . . -80.1(2) ?
    C46 C45 N4 C52 . . . . 174.5(2) ?
    C50 C45 N4 C52 . . . . -2.7(2) ?
    C46 C45 N4 C44 . . . . -2.5(3) ?
    C50 C45 N4 C44 . . . . -179.73(17) ?
    C53 C52 N4 C45 . . . . -177.17(18) ?
    C51 C52 N4 C45 . . . . 2.7(2) ?
    C53 C52 N4 C44 . . . . -0.2(3) ?
    C51 C52 N4 C44 . . . . 179.72(17) ?
    C43 C44 N4 C45 . . . . 82.9(2) ?
    C43 C44 N4 C52 . . . . -93.6(2) ?
