# Supplementary material for: Crystal structure of 5,15-dihexyl-5,15-di­hydro­benzo[2,1-b:4,3-c′]dicarbazole hexane 0.375-solvate
Source: Acta Crystallogr E Crystallogr Commun. 2018 Oct 19;74(Pt 11):1605–8. doi: 10.1107/S2056989018014512 (PMC6218895; doi:10.1107/S2056989018014512)
Supplement: Supplementary file 2 [file e-74-01605-Isup2.hkl]

#
# h,k,l, Fc-squared, Fo-squared, sigma(Fo-squared) and status flag
#
data_I
_shelx_title '                                   slq1 in P2(1)/c'
_shelx_refln_list_code          4
_shelx_F_calc_maximum      523.34
_exptl_crystal_F_000      2406.08
_reflns_d_resolution_high  0.7668
 
loop_
 _symmetry_equiv_pos_as_xyz
 'x, y, z'
 '-x, y+1/2, -z+1/2'
 '-x, -y, -z'
 'x, -y-1/2, z-1/2'
 
_cell_length_a    28.4460
_cell_length_b     8.2572
_cell_length_c    32.2620
_cell_angle_alpha  90.000
_cell_angle_beta  120.602
_cell_angle_gamma  90.000
 
_shelx_F_squared_multiplier     1.000
 
loop_
 _refln_index_h
 _refln_index_k
 _refln_index_l
 _refln_F_squared_calc
 _refln_F_squared_meas
 _refln_F_squared_sigma
 _refln_observed_status
   2   0   0     8845.97     8295.78    195.30 o
   3   0   0      214.60       83.24      2.86 o
   4   0   0     5895.82     5708.88     66.41 o
   5   0   0    24002.13    22529.40    252.94 o
   6   0   0    27327.46    22764.36    312.62 o
   7   0   0    51880.59    51840.91    715.93 o
   8   0   0    10766.84    10703.80    129.14 o
   9   0   0      956.26      999.88     16.98 o
  10   0   0     6332.00     5682.90     89.01 o
  11   0   0        3.60       35.71      5.05 o
  12   0   0     1632.20     1809.91     31.12 o
  13   0   0      845.03      901.53     17.65 o
  14   0   0     5259.91     5893.05     74.92 o
  15   0   0     5022.71     5132.32     67.38 o
  16   0   0     2350.49     2430.74     37.40 o
  17   0   0      111.48      103.84     12.59 o
  18   0   0     2190.91     1933.06     64.20 o
  19   0   0     1512.76     1577.67     36.42 o
  20   0   0     1685.21     1405.66     34.87 o
  21   0   0    17802.26    17028.19    296.99 o
  22   0   0     2132.83     2138.41     59.40 o
  23   0   0        6.14       59.16     15.22 o
  24   0   0      612.90      595.18     32.41 o
  25   0   0      130.38      120.91     23.88 o
  26   0   0      253.43      277.34     61.05 o
  27   0   0       92.88      129.06     21.03 o
  28   0   0        9.95       -1.99     14.66 o
  29   0   0        1.53      -14.66     14.66 o
  30   0   0       22.89       57.38     27.86 o
  31   0   0      307.81      369.13     42.47 o
   1   1   0     2618.89     3099.92     25.88 o
   2   1   0     5100.70     4842.96     39.78 o
   3   1   0      386.80      566.36      6.49 o
   4   1   0     1972.59     1913.42     18.59 o
   5   1   0     2198.30     2349.32     21.06 o
   6   1   0      807.12     1149.20     76.05 o
   7   1   0      593.61      669.15      8.37 o
   8   1   0      983.95      970.90     11.34 o
   9   1   0     1958.15     2026.74     20.08 o
  10   1   0      466.66      421.04      7.13 o
  11   1   0      174.43      201.95     10.95 o
  12   1   0     2470.60     2811.18     27.62 o
  13   1   0      938.92      899.36     14.32 o
  14   1   0      307.29      279.56     10.46 o
  15   1   0      109.19       66.85      5.38 o
  16   1   0      218.87      204.30      8.15 o
  17   1   0      509.83      484.54     10.71 o
  18   1   0      991.62      946.24     18.46 o
  19   1   0      325.40      306.14     16.90 o
  20   1   0      617.24      541.69     17.19 o
  21   1   0       35.39       15.10      8.54 o
  22   1   0      312.63      265.94     14.32 o
  23   1   0        8.23       -1.50      8.64 o
  24   1   0       98.70       82.14     11.93 o
  25   1   0        0.52       -3.26      8.93 o
  26   1   0       67.52       51.60     15.66 o
  27   1   0       28.00       41.08     11.39 o
  28   1   0        5.71        4.73     14.94 o
  29   1   0       71.95       62.20     13.69 o
  30   1   0       20.83       16.59     12.52 o
  31   1   0        1.41      -12.63     12.63 o
   0   2   0   116041.05   164420.27   1835.30 o
   1   2   0    14737.95    16764.63    134.41 o
   2   2   0    23067.04    26554.75    199.82 o
   3   2   0      655.63      815.92     10.64 o
   4   2   0    37965.76    41705.25    330.01 o
   5   2   0    25706.67    26912.48    214.50 o
   6   2   0     1910.83     1505.62     15.62 o
   7   2   0     2292.61     1816.92     18.42 o
   8   2   0     1066.56      879.11     19.72 o
   9   2   0        6.29        8.25      3.26 o
  10   2   0       14.72       14.97      3.12 o
  11   2   0      791.92      776.88     12.40 o
  12   2   0       69.05       81.03      4.95 o
  13   2   0      509.24      428.03      9.70 o
  14   2   0      404.16      380.36      9.47 o
  15   2   0      215.03      211.55      9.97 o
  16   2   0      333.98      380.93     11.92 o
  17   2   0      848.82      772.66     17.11 o
  18   2   0       90.65       99.36      8.39 o
  19   2   0     1676.98     1756.61     28.49 o
  20   2   0      436.62      453.12     16.69 o
  21   2   0      997.55      955.25     24.60 o
  22   2   0        1.51        3.42      8.41 o
  23   2   0      424.74      397.67     17.49 o
  24   2   0       82.38       66.41     10.67 o
  25   2   0      132.90      135.62     12.88 o
  26   2   0       64.62       57.97     15.32 o
  27   2   0        3.52       28.14     11.15 o
  28   2   0        0.20       -6.71     10.56 o
  29   2   0        0.03       14.66     11.35 o
  30   2   0      472.88      581.20     28.28 o
  31   2   0       44.38       21.23     31.84 o
   1   3   0     3977.69     4414.70     39.09 o
   2   3   0      167.86      167.61      9.22 o
   3   3   0    21756.71    22548.75    181.54 o
   4   3   0    26013.94    28720.30    230.13 o
   5   3   0     2383.03     2421.40     23.94 o
   6   3   0     1095.62     1061.99     13.35 o
   7   3   0       82.17      167.17      7.65 o
   8   3   0     5933.95     5860.79     51.83 o
   9   3   0       15.79        0.85      2.49 o
  10   3   0     2152.56     2129.92     22.63 o
  11   3   0      318.91      334.23      7.00 o
  12   3   0     1674.35     1755.03     25.46 o
  13   3   0     3575.43     3905.02     46.03 o
  14   3   0     1319.47     1365.37     22.74 o
  15   3   0      132.45      177.43     15.23 o
  16   3   0      569.69      527.38     14.28 o
  17   3   0     2760.66     2674.44     37.42 o
  18   3   0      231.61      242.25     11.87 o
  19   3   0     3693.38     3468.07     46.08 o
  20   3   0      780.15      750.56     19.25 o
  21   3   0        0.42       -4.02      6.70 o
  22   3   0      186.16      207.05     13.87 o
  23   3   0       16.27       27.20     11.61 o
  24   3   0       35.45       38.28      9.98 o
  25   3   0      159.16      161.85     14.03 o
  26   3   0       47.80       40.37     12.46 o
  27   3   0        4.66       15.07     10.38 o
  28   3   0        5.82        3.71     10.69 o
  29   3   0      144.48      203.33     18.58 o
  30   3   0       10.18        5.18     13.44 o
   0   4   0      830.93      960.59     17.88 o
   1   4   0      326.92      391.99      8.22 o
   2   4   0     2307.62     2414.87     29.46 o
   3   4   0    18371.01    19155.58    156.68 o
   4   4   0    16254.33    16858.44    138.62 o
   5   4   0      206.24      262.45      7.39 o
   6   4   0      453.34      614.43     14.05 o
   7   4   0     5691.50     6079.76     54.71 o
   8   4   0     2936.00     3017.44     30.65 o
   9   4   0       77.55      133.21      6.39 o
  10   4   0     2464.50     2525.97     30.61 o
  11   4   0      480.19      436.53     12.86 o
  12   4   0      398.79      444.46     12.05 o
  13   4   0        0.40       62.11      6.81 o
  14   4   0      119.24      104.82      9.10 o
  15   4   0       28.87       31.01      6.81 o
  16   4   0      336.97      370.52     14.81 o
  17   4   0        6.81        3.01      6.07 o
  18   4   0      526.79      457.17     15.31 o
  19   4   0        1.78       17.03      6.98 o
  20   4   0      985.44      941.54     21.72 o
  21   4   0       10.75        4.36      7.18 o
  22   4   0       40.05       15.27      8.22 o
  23   4   0      130.78      115.75     12.51 o
  24   4   0       14.80        6.29      8.76 o
  25   4   0       65.22       44.97     11.19 o
  26   4   0      137.61      118.55     14.77 o
  27   4   0      237.61      316.30     23.93 o
  28   4   0       85.03       81.72     14.65 o
  29   4   0      212.02      233.05     18.12 o
   1   5   0       17.00       28.76      3.86 o
   2   5   0     3063.01     2963.50     30.67 o
   3   5   0     3368.54     3421.50     34.46 o
   4   5   0        2.30       -0.29      5.14 o
   5   5   0       57.42       54.77      4.86 o
   6   5   0     1724.77     1901.71     22.63 o
   7   5   0       81.23       73.06      5.40 o
   8   5   0     1943.84     2017.30     30.86 o
   9   5   0       45.98       53.13      5.43 o
  10   5   0       29.75       46.28      6.92 o
  11   5   0       97.37       58.57      6.92 o
  12   5   0       28.55       34.55      6.41 o
  13   5   0      977.02      999.28     19.96 o
  14   5   0      795.00      869.70     18.96 o
  15   5   0     1607.01     1541.16     26.59 o
  16   5   0      281.63      243.33     12.26 o
  17   5   0       47.76       42.45      7.71 o
  18   5   0      189.63      177.90     13.06 o
  19   5   0       56.91       87.09     10.13 o
  20   5   0        0.67       33.63      8.22 o
  21   5   0       52.22       40.37      8.67 o
  22   5   0      280.78      204.15     13.30 o
  23   5   0       15.18        7.41      8.67 o
  24   5   0      186.92      219.66     14.67 o
  25   5   0        0.10       13.87     14.27 o
  26   5   0      126.52      147.90     16.54 o
  27   5   0       74.43       62.27     21.83 o
  28   5   0       71.81       58.18     41.13 o
   0   6   0        2.40       10.61      7.72 o
   1   6   0        5.50        3.01      5.20 o
   2   6   0      554.43      579.68     16.99 o
   3   6   0       28.44       38.71      5.94 o
   4   6   0      219.73      291.44     17.06 o
   5   6   0        1.81        8.21      6.02 o
   6   6   0      553.88      749.29     21.57 o
   7   6   0      468.03      560.98     14.78 o
   8   6   0      159.72      175.35     10.09 o
   9   6   0      813.02      807.92     19.82 o
  10   6   0      139.94      120.20     10.34 o
  11   6   0      523.97      523.18     17.27 o
  12   6   0       22.31       28.82      7.93 o
  13   6   0      250.64      256.61     14.21 o
  14   6   0        0.52       -0.14      7.19 o
  15   6   0        1.31       -3.34      7.04 o
  16   6   0       83.28       98.36     14.05 o
  17   6   0      487.58      451.61     24.45 o
  18   6   0      551.91      539.64     20.91 o
  19   6   0       71.73       70.44     11.02 o
  20   6   0        1.41        8.83      9.17 o
  21   6   0        7.18        0.84      9.50 o
  22   6   0      158.05      180.75     14.79 o
  23   6   0       15.27       20.32     10.28 o
  24   6   0       74.63       80.91     13.55 o
  25   6   0       40.09       39.30     12.14 o
  26   6   0        3.17       -1.82     13.02 o
   1   7   0      118.21      104.48      9.63 o
   2   7   0      524.97      533.37     16.13 o
   3   7   0        3.46       -6.94      6.94 o
   4   7   0      108.06       86.72     10.97 o
   5   7   0      131.42      146.26     11.77 o
   6   7   0     1764.01     2056.89     35.47 o
   7   7   0     3302.49     3216.04     88.02 o
   8   7   0     1103.41     1118.49     28.58 o
   9   7   0      704.15      690.10     22.75 o
  10   7   0      154.20      134.03     13.01 o
  11   7   0        2.74       -3.57      8.24 o
  12   7   0        1.40        1.14      9.01 o
  13   7   0      160.20      154.26     13.94 o
  14   7   0      217.42      240.03     16.61 o
  15   7   0       48.01       55.75     11.28 o
  16   7   0      642.22      619.94     23.58 o
  17   7   0        9.77       12.91     10.62 o
  18   7   0        0.64       28.63     10.77 o
  19   7   0       14.78       20.72     11.30 o
  20   7   0      140.87      122.34     15.37 o
  21   7   0       12.10       24.90     12.35 o
  22   7   0        9.45        7.83     12.19 o
  23   7   0      168.18      169.77     17.79 o
  24   7   0      306.97      284.00     47.78 o
   0   8   0      397.68      365.67     24.24 o
   1   8   0      112.13      117.41     11.35 o
   2   8   0      145.33      151.47     12.40 o
   3   8   0      196.48      146.63     12.58 o
   4   8   0      395.70      399.83     18.54 o
   5   8   0       29.85       47.36      9.93 o
   6   8   0      952.71      859.93     37.76 o
   7   8   0     1399.49     1296.42     32.22 o
   8   8   0        6.61       17.09     10.56 o
   9   8   0       26.82       35.96     11.87 o
  10   8   0       50.14       45.92     10.98 o
  11   8   0       34.41       38.67     11.21 o
  12   8   0      224.54      197.54     17.23 o
  13   8   0      153.41      160.45     15.51 o
  14   8   0       14.20       15.31     10.92 o
  15   8   0      280.62      283.28     19.93 o
  16   8   0       63.35       64.71     13.28 o
  17   8   0      223.23      230.04     18.79 o
  18   8   0       13.07        2.98     11.90 o
  19   8   0      198.89      195.73     18.73 o
  20   8   0        0.28       16.31     12.77 o
  21   8   0      186.59      170.23     41.14 o
   1   9   0        0.04       -9.99      9.99 o
   2   9   0       61.24       79.48     13.07 o
   3   9   0        7.72       -3.21      9.30 o
   4   9   0        2.30       -9.77      9.77 o
   5   9   0      546.85      585.87     28.11 o
   6   9   0     2753.26     2676.87     87.72 o
   7   9   0      413.14      424.73     38.70 o
   8   9   0      405.80      435.44     23.72 o
   9   9   0       44.74       54.16     17.24 o
  10   9   0      176.88      167.51     16.77 o
  11   9   0      340.65      348.04     32.18 o
  12   9   0     1067.91     1064.50     32.70 o
  13   9   0       22.38       50.51     16.50 o
  14   9   0      403.76      412.65     24.24 o
  15   9   0      354.08      352.36     22.97 o
  16   9   0      357.18      398.11     24.55 o
  17   9   0       34.59       31.84     26.54 o
   0  10   0      118.25      123.63     22.28 o
   1  10   0        2.39       -9.47     11.92 o
   2  10   0       18.88      -13.07     13.07 o
   3  10   0       40.89       30.47     14.62 o
   4  10   0      107.59      126.87     18.62 o
   5  10   0       11.82        0.22     13.62 o
   6  10   0       54.15       22.60     12.97 o
   7  10   0       16.38       21.35     13.28 o
   8  10   0      177.16      201.03     18.93 o
   9  10   0      139.13      162.72     20.68 o
  10  10   0      177.39      134.50     17.21 o
  11  10   0      245.43      219.68     23.30 o
 -32   1   1        7.50      -10.61     29.19 o
 -31   1   1       45.29       61.36     26.81 o
 -30   1   1       68.71       75.73     14.04 o
 -29   1   1      371.16      401.12     23.86 o
 -28   1   1       19.90       27.66     10.92 o
 -27   1   1       59.92       64.54     12.14 o
 -26   1   1       36.47       35.09     11.46 o
 -25   1   1        4.52       10.28      9.41 o
 -24   1   1      183.94      187.28     15.07 o
 -23   1   1      211.40      194.27     13.85 o
 -22   1   1      344.21      287.49     22.11 o
 -21   1   1       42.94       63.85      9.75 o
 -20   1   1      524.92      557.52     17.64 o
 -19   1   1     1574.22     1560.73     25.16 o
 -18   1   1      245.36      262.59     10.35 o
 -17   1   1     1100.87     1166.30     24.93 o
 -16   1   1      280.39      258.03      8.82 o
 -15   1   1        5.78        1.08      2.95 o
 -14   1   1        2.33       12.27      3.36 o
 -13   1   1     6999.45     6488.64     57.28 o
 -12   1   1     4090.66     4295.84     39.38 o
 -11   1   1       16.32        3.84      3.18 o
 -10   1   1     3932.80     4035.64     36.56 o
  -9   1   1      131.61      137.07      6.15 o
  -8   1   1       57.90       35.35      1.97 o
  -7   1   1     4602.03     4677.24     40.24 o
  -6   1   1    26899.46    26055.14    352.82 o
  -5   1   1    15810.26    15179.43    129.81 o
  -4   1   1    19007.72    20181.93    170.72 o
  -3   1   1     1546.71     1443.11     14.55 o
  -2   1   1    16256.25    15279.02    114.85 o
  -1   1   1      688.91     1325.70     12.76 o
   0   1   1      617.19      343.89      4.16 o
   1   1   1    10460.85    13828.63    110.01 o
   2   1   1    13281.61    12581.32    100.45 o
   3   1   1      647.48      596.77      7.52 o
   4   1   1    35072.14    40311.27    341.72 o
   5   1   1     8451.00     8096.60     71.85 o
   6   1   1       91.90       94.74      3.79 o
   7   1   1      262.16      264.14      8.28 o
   8   1   1     4107.50     3735.29     36.71 o
   9   1   1      752.21      755.02      9.92 o
  10   1   1      648.59      708.07     10.16 o
  11   1   1     1820.29     2317.47     23.50 o
  12   1   1     7896.97     8240.23     70.71 o
  13   1   1      263.42      456.23      8.18 o
  14   1   1      204.70      259.13      8.42 o
  15   1   1       15.34       18.22      4.44 o
  16   1   1      803.09      895.18     14.50 o
  17   1   1      552.22      386.17     10.78 o
  18   1   1     1427.32     1413.80     26.52 o
  19   1   1     1602.75     1494.62     28.40 o
  20   1   1       40.86       64.98      9.32 o
  21   1   1      161.70      181.49     12.17 o
  22   1   1       56.11      106.77     10.67 o
  23   1   1      561.07      618.27     22.53 o
  24   1   1      233.44      264.14     19.54 o
  25   1   1      299.35      269.03     18.46 o
  26   1   1       62.84       59.91     11.93 o
  27   1   1        3.41       21.42     13.35 o
  28   1   1      122.95      147.36     19.54 o
  29   1   1      366.34      396.99     24.29 o
  30   1   1      537.12      654.02     28.45 o
  31   1   1        3.06      -15.92     29.19 o
 -31   2   1      254.82      250.87     28.35 o
 -30   2   1       11.24       18.46     12.31 o
 -29   2   1      162.85      134.06     16.27 o
 -28   2   1       11.80       20.26     12.64 o
 -27   2   1      479.99      468.10     30.65 o
 -26   2   1       19.96       37.85     10.76 o
 -25   2   1      155.01      159.59     13.39 o
 -24   2   1       99.60       61.82     10.04 o
 -23   2   1       30.05       52.51      9.30 o
 -22   2   1      164.93      176.04     19.55 o
 -21   2   1     2373.21     2284.80     38.83 o
 -20   2   1     1590.00     1418.37     25.33 o
 -19   2   1     1410.19     1356.25     27.03 o
 -18   2   1       39.19       40.27      6.32 o
 -17   2   1      312.40      287.79     11.87 o
 -16   2   1      154.67      120.56      8.70 o
 -15   2   1     1040.81      926.23     22.58 o
 -14   2   1       87.46      112.40      7.28 o
 -13   2   1      679.35      719.78     12.55 o
 -12   2   1      218.25      237.33      5.89 o
 -11   2   1     3457.34     3523.28     33.12 o
 -10   2   1     6938.37     7569.28     64.76 o
  -9   2   1      534.88      623.44      9.84 o
  -8   2   1     2252.71     2378.23     25.27 o
  -7   2   1       73.35       24.16      2.71 o
  -6   2   1      334.14      304.81      8.17 o
  -5   2   1      167.11      390.91      6.99 o
  -4   2   1    21951.92    23807.05    189.98 o
  -3   2   1    16100.20    18231.51    145.85 o
  -2   2   1    57226.83    66206.35    585.61 o
  -1   2   1     5341.35     6617.57     80.85 o
   0   2   1   273879.56   455026.97   3585.06 o
   1   2   1    80188.96   101688.66    801.38 o
   2   2   1      232.02      117.21      4.71 o
   3   2   1       12.99       82.89      4.01 o
   4   2   1    28150.63    28305.39    225.17 o
   5   2   1     9086.45     8556.69     71.19 o
   6   2   1     9012.23     8869.98     73.78 o
   7   2   1       80.18       67.82      3.55 o
   8   2   1    11687.19    12143.81    108.50 o
   9   2   1     1468.45     1471.00     18.20 o
  10   2   1     4967.48     4931.88     48.57 o
  11   2   1       14.14        6.58      3.17 o
  12   2   1     1266.49     1320.98     17.91 o
  13   2   1       55.68       56.70      4.55 o
  14   2   1      104.20      168.92      8.61 o
  15   2   1        0.09       12.06      4.88 o
  16   2   1       92.27       95.81      8.51 o
  17   2   1      346.08      353.64     17.02 o
  18   2   1      361.50      376.60     13.27 o
  19   2   1       41.52       76.07     14.11 o
  20   2   1      347.34      338.84     15.97 o
  21   2   1     2379.97     2150.89     41.65 o
  22   2   1      407.11      373.08     15.48 o
  23   2   1        3.91       10.50      8.40 o
  24   2   1        4.58       -7.84      7.84 o
  25   2   1       45.54       28.11     10.37 o
  26   2   1       36.91       36.09     14.17 o
  27   2   1      507.00      553.77     35.56 o
  28   2   1       58.81       48.55     12.63 o
  29   2   1       48.90       45.87     13.46 o
  30   2   1      216.48      266.47     20.79 o
 -31   3   1       90.00      103.49     39.81 o
 -30   3   1       24.05        5.65     11.64 o
 -29   3   1       41.90       26.87     12.52 o
 -28   3   1       26.78       32.08     12.80 o
 -27   3   1      109.42       78.89     18.79 o
 -26   3   1      292.13      286.34     17.83 o
 -25   3   1       12.33       -1.46      8.57 o
 -24   3   1        6.31       19.70      8.92 o
 -23   3   1        0.04       -0.24      9.58 o
 -22   3   1      342.08      338.16     15.08 o
 -21   3   1       34.77       33.86      7.92 o
 -20   3   1      722.10      736.63     19.15 o
 -19   3   1      803.61      819.87     22.50 o
 -18   3   1       32.79       54.00      7.43 o
 -17   3   1      601.24      589.66     15.61 o
 -16   3   1      185.04      163.79      9.54 o
 -15   3   1     3227.34     3041.32     39.28 o
 -14   3   1      559.33      510.20     13.69 o
 -13   3   1     5929.56     6174.09     66.78 o
 -12   3   1     3455.49     3573.77     37.57 o
 -11   3   1     1988.91     1783.79     21.94 o
 -10   3   1     1744.78     1830.52     22.22 o
  -9   3   1      113.65      130.80      5.57 o
  -8   3   1      989.02      969.05     15.82 o
  -7   3   1     3625.75     3804.92     35.47 o
  -6   3   1        1.86       -1.79      2.37 o
  -5   3   1      190.89      154.63      4.96 o
  -4   3   1     1448.43     1688.46     17.09 o
  -3   3   1     3549.18     3445.81     31.90 o
  -2   3   1    40571.49    46074.83    365.62 o
  -1   3   1      414.91      462.08      9.46 o
   0   3   1       50.42       23.12      2.69 o
   1   3   1     1872.69     1855.02     52.03 o
   2   3   1      197.12      230.95      5.69 o
   3   3   1      780.52      774.98     12.18 o
   4   3   1      176.70      272.61      7.29 o
   5   3   1    12681.54    14212.51    116.74 o
   6   3   1     5616.06     5504.41     48.70 o
   7   3   1      779.76     1017.01     16.03 o
   8   3   1       64.44       37.49      3.35 o
   9   3   1      118.57       93.38      5.06 o
  10   3   1      146.09      143.76      5.73 o
  11   3   1     1356.27     1516.62     19.88 o
  12   3   1      811.87      898.95     16.72 o
  13   3   1      254.44      334.58     17.81 o
  14   3   1       18.93       13.93      5.08 o
  15   3   1       53.19       44.14      6.32 o
  16   3   1       17.19       14.91      7.47 o
  17   3   1       17.92       16.24      5.99 o
  18   3   1      408.29      349.33     13.90 o
  19   3   1      103.01      147.30     10.58 o
  20   3   1      475.34      398.21     15.26 o
  21   3   1      408.91      329.89     15.06 o
  22   3   1      163.74      140.18     12.22 o
  23   3   1       88.42       83.52     10.86 o
  24   3   1       23.89       31.63     10.40 o
  25   3   1       19.74       24.18     11.44 o
  26   3   1        1.39        0.27      9.26 o
  27   3   1        7.62       -0.09     10.28 o
  28   3   1        6.05      -10.12     10.12 o
  29   3   1        7.78       20.26     12.31 o
  30   3   1      141.03      135.35     39.81 o
 -30   4   1       78.72       72.14     25.28 o
 -29   4   1       40.13       31.04     11.72 o
 -28   4   1        6.06       -9.34      9.84 o
 -27   4   1        5.71        4.32     10.74 o
 -26   4   1       26.84        8.28     14.03 o
 -25   4   1        4.79       -5.70      8.76 o
 -24   4   1      109.72       57.73     11.06 o
 -23   4   1       10.75       -2.43      7.50 o
 -22   4   1       28.51       21.79      8.15 o
 -21   4   1      155.03      157.84     11.62 o
 -20   4   1      201.44      194.93     12.16 o
 -19   4   1        3.52       14.54      6.92 o
 -18   4   1       16.87       31.58      7.36 o
 -17   4   1      724.20      725.28     17.90 o
 -16   4   1     1630.49     1634.10     27.22 o
 -15   4   1      982.45      998.19     19.64 o
 -14   4   1       12.28       27.53      5.93 o
 -13   4   1      378.60      356.38     11.96 o
 -12   4   1     2569.57     2516.41     33.64 o
 -11   4   1        8.93        4.22      3.66 o
 -10   4   1     2762.65     2857.29     32.26 o
  -9   4   1      776.59      883.19     12.81 o
  -8   4   1     3901.14     3762.22     36.86 o
  -7   4   1     3506.12     3588.42     34.86 o
  -6   4   1     4873.23     5448.07     49.45 o
  -5   4   1      104.81       64.63      5.10 o
  -4   4   1     2326.25     2477.24     28.55 o
  -3   4   1      137.69       72.80      5.28 o
  -2   4   1    28262.57    33114.66    265.63 o
  -1   4   1      916.37      904.57     12.45 o
   0   4   1      487.18      511.36      8.80 o
   1   4   1     3070.42     2847.82     28.31 o
   2   4   1      206.59      327.49      7.58 o
   3   4   1       80.81       92.14      5.84 o
   4   4   1     3201.35     2946.32     31.40 o
   5   4   1    12518.68    14096.34    117.53 o
   6   4   1     2877.11     2727.13     28.16 o
   7   4   1      572.77      691.24     13.11 o
   8   4   1     2395.47     2377.04     25.53 o
   9   4   1     2629.71     2802.31     29.58 o
  10   4   1      898.57      811.73     15.93 o
  11   4   1      472.60      511.75     12.83 o
  12   4   1     1097.49     1087.77     19.72 o
  13   4   1      254.95      210.13      9.90 o
  14   4   1      302.71      317.07     12.49 o
  15   4   1        1.96       11.09      5.82 o
  16   4   1      302.44      259.01     11.97 o
  17   4   1       96.01       90.80      8.56 o
  18   4   1       31.13       13.11      6.41 o
  19   4   1     1412.58     1273.39     25.35 o
  20   4   1       14.02       27.79      7.84 o
  21   4   1       70.14       60.61      9.08 o
  22   4   1      142.81      157.34     11.90 o
  23   4   1       75.20       80.11     14.55 o
  24   4   1        2.34        5.84      9.36 o
  25   4   1       97.95       92.30     12.55 o
  26   4   1      279.26      294.48     18.56 o
  27   4   1       69.33       74.01     13.55 o
  28   4   1       25.13       33.56     11.08 o
  29   4   1       31.64       55.73     24.39 o
 -28   5   1       82.31       48.97     26.43 o
 -27   5   1       29.23       29.65     12.77 o
 -26   5   1       16.91       26.85     12.42 o
 -25   5   1       39.40       32.40     11.95 o
 -24   5   1       32.04       28.92     10.24 o
 -23   5   1        5.24       18.22      8.91 o
 -22   5   1       52.59       40.10     10.88 o
 -21   5   1      385.47      359.13     19.59 o
 -20   5   1      995.79      935.56     28.51 o
 -19   5   1        0.18       10.22      6.88 o
 -18   5   1      233.29      201.16     12.33 o
 -17   5   1       25.35       40.11      9.14 o
 -16   5   1      297.47      328.19     13.71 o
 -15   5   1      374.76      500.26     23.15 o
 -14   5   1      286.64      293.24     12.24 o
 -13   5   1      288.35      360.24     12.39 o
 -12   5   1      403.39      372.89     12.37 o
 -11   5   1       56.12       52.01      6.32 o
 -10   5   1      250.86      218.08     11.94 o
  -9   5   1       38.61       25.19      5.49 o
  -8   5   1     5414.65     5352.15     54.20 o
  -7   5   1     5585.47     5548.82     51.87 o
  -6   5   1     3794.25     3875.44     38.62 o
  -5   5   1        3.46       -1.90      3.44 o
  -4   5   1      360.04      368.17     12.46 o
  -3   5   1     2125.63     2004.00     22.87 o
  -2   5   1      582.32      608.55     13.96 o
  -1   5   1      327.88      273.54      7.15 o
   0   5   1        7.26       13.15      3.38 o
   1   5   1     2041.55     2022.77     22.67 o
   2   5   1      203.77      239.41     10.08 o
   3   5   1      683.60      619.83     11.25 o
   4   5   1     6628.26     6542.28     59.58 o
   5   5   1     3710.45     3735.06     37.58 o
   6   5   1      285.31      291.39      8.78 o
   7   5   1       70.05       78.43      6.27 o
   8   5   1      698.32      710.78     15.74 o
   9   5   1     1192.09     1262.70     21.40 o
  10   5   1      722.67      767.11     22.25 o
  11   5   1       73.50       53.92      7.52 o
  12   5   1      171.01      194.86     10.02 o
  13   5   1     2494.51     2397.50     34.51 o
  14   5   1     2941.04     2847.43     39.16 o
  15   5   1      419.31      442.31     14.76 o
  16   5   1      157.29      143.64     10.48 o
  17   5   1      203.63      201.14     11.97 o
  18   5   1        6.43       21.86      7.29 o
  19   5   1     1559.31     1419.87     27.56 o
  20   5   1      325.42      302.38     15.34 o
  21   5   1       14.28        3.71      7.52 o
  22   5   1        8.91        7.38     10.37 o
  23   5   1      273.69      308.36     16.42 o
  24   5   1       19.16       -0.29      9.44 o
  25   5   1        3.79        9.78     14.94 o
  26   5   1       54.21       39.06     13.87 o
  27   5   1       46.45       34.08     21.19 o
 -26   6   1      121.86      140.89     17.13 o
 -25   6   1      129.58      138.89     18.40 o
 -24   6   1      384.88      385.69     20.91 o
 -23   6   1      202.88      203.23     15.86 o
 -22   6   1        0.46       -9.50      9.50 o
 -21   6   1        0.11       -8.76      8.76 o
 -20   6   1      128.65      132.70     12.88 o
 -19   6   1      446.59      466.64     19.89 o
 -18   6   1      426.49      371.57     18.17 o
 -17   6   1      114.78      117.37     11.73 o
 -16   6   1       29.36       16.53      8.70 o
 -15   6   1        1.13       -7.31      7.31 o
 -14   6   1       30.68       31.26      8.76 o
 -13   6   1      656.95      680.15     34.82 o
 -12   6   1       61.02       44.87      8.25 o
 -11   6   1      403.62      403.63     15.37 o
 -10   6   1       46.70       44.55     10.41 o
  -9   6   1      381.78      401.26     14.89 o
  -8   6   1      439.24      488.53     14.07 o
  -7   6   1     3161.91     3184.69     40.76 o
  -6   6   1    12243.15    12162.75    122.34 o
  -5   6   1     3163.84     3182.55     37.59 o
  -4   6   1      181.41      190.03      9.05 o
  -3   6   1      733.11      804.12     15.58 o
  -2   6   1      169.94      205.96      8.80 o
  -1   6   1       18.20       14.11      5.37 o
   0   6   1     1246.66     1285.53     28.89 o
   1   6   1       29.70       25.41      4.83 o
   2   6   1      248.64      241.41      9.08 o
   3   6   1      856.04      977.33     18.49 o
   4   6   1     2108.88     2161.95     41.36 o
   5   6   1      616.48      661.92     19.50 o
   6   6   1      747.51      734.51     16.71 o
   7   6   1      905.31      952.04     19.35 o
   8   6   1       87.39       87.00     14.12 o
   9   6   1     2853.02     2786.59     41.93 o
  10   6   1      145.94      178.39     11.95 o
  11   6   1      299.00      289.98     14.25 o
  12   6   1      555.11      591.37     18.12 o
  13   6   1     1202.88     1128.51     25.37 o
  14   6   1       13.33        6.76      9.12 o
  15   6   1      176.56      183.99     12.99 o
  16   6   1       47.90       41.17      9.04 o
  17   6   1      683.96      691.48     21.21 o
  18   6   1      285.89      285.21     20.85 o
  19   6   1       23.04       19.50      9.17 o
  20   6   1      143.07      132.90     13.78 o
  21   6   1      431.53      429.62     20.41 o
  22   6   1        1.00       -9.27     10.21 o
  23   6   1       53.51       53.53     11.98 o
  24   6   1      561.42      585.65     24.37 o
  25   6   1       54.56       74.44     15.12 o
  26   6   1        1.51       10.61     29.19 o
 -24   7   1       70.18       53.02     14.80 o
 -23   7   1       16.24        3.63     12.64 o
 -22   7   1      151.06      136.55     15.51 o
 -21   7   1       29.72        2.53     11.55 o
 -20   7   1       24.73       42.42     12.77 o
 -19   7   1      148.49      165.47     26.81 o
 -18   7   1      200.41      207.00     17.10 o
 -17   7   1      532.12      484.29     22.32 o
 -16   7   1      386.81      376.58     20.84 o
 -15   7   1     1592.22     1527.00     35.52 o
 -14   7   1      578.04      529.01     21.81 o
 -13   7   1      387.62      414.84     29.33 o
 -12   7   1      746.07      736.01     23.78 o
 -11   7   1        5.17       -8.04      8.04 o
 -10   7   1       49.12       45.09     12.26 o
  -9   7   1      155.92      185.40     16.85 o
  -8   7   1      807.88      715.21     23.19 o
  -7   7   1        7.94       41.79      9.32 o
  -6   7   1     3719.87     3626.54     51.83 o
  -5   7   1     6297.07     6069.35     76.60 o
  -4   7   1      268.67      262.57     14.51 o
  -3   7   1       46.95       26.31      7.53 o
  -2   7   1      611.06      635.40     17.26 o
  -1   7   1        2.37       -3.50      7.19 o
   0   7   1       20.70       21.84      7.10 o
   1   7   1        5.64       -0.27      8.11 o
   2   7   1      422.83      449.55     15.18 o
   3   7   1       75.87       69.42      9.17 o
   4   7   1       86.94      102.44     10.52 o
   5   7   1      273.83      294.64     16.19 o
   6   7   1     1065.64     1065.41     26.57 o
   7   7   1     1626.32     1675.67     35.63 o
   8   7   1     2466.51     2387.85     44.46 o
   9   7   1     1339.78     1225.65     30.00 o
  10   7   1      193.93      168.73     13.84 o
  11   7   1      238.87      206.48     15.30 o
  12   7   1      455.51      492.91     20.60 o
  13   7   1      239.59      245.77     16.65 o
  14   7   1       48.36       37.09     11.12 o
  15   7   1      121.99      101.88     13.13 o
  16   7   1        0.72        7.24     10.17 o
  17   7   1        0.05       -4.17      9.62 o
  18   7   1        0.40       -4.75     10.10 o
  19   7   1       37.57       66.51     12.92 o
  20   7   1       22.12       -8.09     10.84 o
  21   7   1      106.57      102.50     15.04 o
  22   7   1       84.27       77.30     14.14 o
  23   7   1        7.42       -6.49     11.39 o
 -21   8   1        1.98      -11.57     11.57 o
 -20   8   1      179.73      144.85     16.99 o
 -19   8   1      246.00      245.56     19.78 o
 -18   8   1       80.48       90.45     13.94 o
 -17   8   1      122.99       86.87     14.51 o
 -16   8   1      129.63      142.21     16.31 o
 -15   8   1       45.94       89.13     13.53 o
 -14   8   1      268.20      268.80     23.58 o
 -13   8   1        7.98       12.24     10.34 o
 -12   8   1       12.37        3.60     10.16 o
 -11   8   1      166.80      148.70     14.36 o
 -10   8   1      652.17      621.33     24.53 o
  -9   8   1       89.61       91.17     12.93 o
  -8   8   1      267.27      317.90     19.05 o
  -7   8   1      543.84      620.70     23.36 o
  -6   8   1        5.81       44.84     10.15 o
  -5   8   1        0.24        4.68      8.29 o
  -4   8   1      494.13      496.35     18.92 o
  -3   8   1       16.49        0.66      8.23 o
  -2   8   1      421.55      378.09     17.61 o
  -1   8   1       63.09       80.19     10.67 o
   0   8   1       33.55       37.53      8.60 o
   1   8   1      113.70      108.61     13.82 o
   2   8   1        0.00        3.12      8.29 o
   3   8   1      229.67      202.18     13.94 o
   4   8   1        2.85       10.88      8.23 o
   5   8   1      586.75      558.77     21.75 o
   6   8   1      414.76      416.06     26.26 o
   7   8   1       56.77       66.87     15.93 o
   8   8   1       51.61       48.20     11.57 o
   9   8   1        6.13        6.46     10.84 o
  10   8   1      149.28      166.60     15.30 o
  11   8   1       88.93      108.21     14.14 o
  12   8   1       38.46       28.97     11.93 o
  13   8   1        2.91       14.45     10.92 o
  14   8   1       60.52       60.49     13.56 o
  15   8   1       10.07        0.25     10.71 o
  16   8   1       62.00       46.16     12.64 o
  17   8   1       78.50       87.90     14.40 o
  18   8   1      199.17      187.02     17.33 o
  19   8   1        8.07       25.84     12.14 o
  20   8   1        4.84      -11.38     11.82 o
 -17   9   1        0.79       -2.81     12.77 o
 -16   9   1      182.15      215.74     32.56 o
 -15   9   1        0.50        1.75     12.77 o
 -14   9   1      160.85      193.98     33.71 o
 -13   9   1        1.48       27.90     12.42 o
 -12   9   1       12.21       17.25     12.14 o
 -11   9   1       54.75       42.18     14.09 o
 -10   9   1     1293.85     1198.78     34.26 o
  -9   9   1      855.83      849.09     29.01 o
  -8   9   1       23.66       64.78     12.92 o
  -7   9   1       38.50       56.91     13.28 o
  -6   9   1      442.60      546.61     24.73 o
  -5   9   1       58.98       63.78     14.17 o
  -4   9   1      113.46      101.71     16.37 o
  -3   9   1      178.55      185.57     15.15 o
  -2   9   1     1052.02      953.22     42.94 o
  -1   9   1       19.57       18.28     10.77 o
   0   9   1        0.01       -9.62      9.62 o
   1   9   1      240.34      252.03     17.73 o
   2   9   1      136.31      162.56     14.48 o
   3   9   1        2.52       10.02     10.15 o
   4   9   1        0.54       -3.46     11.11 o
   5   9   1      212.43      189.35     16.98 o
   6   9   1      797.63      867.30     29.06 o
   7   9   1     1733.28     1788.61     41.50 o
   8   9   1      648.30      595.89     28.36 o
   9   9   1       12.50       10.06     12.14 o
  10   9   1       97.69       85.65     14.64 o
  11   9   1      180.02      163.54     16.87 o
  12   9   1        4.19       39.21     13.69 o
  13   9   1      203.30      166.06     17.10 o
  14   9   1       15.55       22.53     12.86 o
  15   9   1       36.45       51.09     14.14 o
  16   9   1        5.82        5.97     12.92 o
 -11  10   1        3.96       -4.47     12.77 o
 -10  10   1      133.59      102.75     16.65 o
  -9  10   1      223.43      206.09     19.58 o
  -8  10   1       97.78      101.42     16.23 o
  -7  10   1       14.22       -3.25     11.72 o
  -6  10   1        7.58        6.38     12.89 o
  -5  10   1      221.31      186.64     20.50 o
  -4  10   1      157.30      156.14     19.80 o
  -3  10   1        5.44       -2.55     13.22 o
  -2  10   1        2.30       -0.96     13.79 o
  -1  10   1       38.50       16.87     12.34 o
   0  10   1      326.57      309.83     21.63 o
   1  10   1      185.91      163.00     17.47 o
   2  10   1       91.73       61.97     16.17 o
   3  10   1        4.03       -3.69     12.83 o
   4  10   1      352.89      316.91     24.58 o
   5  10   1        1.75       14.68     13.35 o
   6  10   1      213.32      243.03     20.02 o
   7  10   1        7.92       17.48     12.97 o
   8  10   1      144.91      152.67     23.75 o
   9  10   1        0.13       23.95     13.46 o
  10  10   1       33.87       12.46     13.13 o
  11  10   1       39.45       23.88     34.50 o
 -32   0   2        3.57       -9.36     16.04 o
 -31   0   2       57.50       58.51     18.08 o
 -30   0   2       28.77       29.32     18.48 o
 -29   0   2       31.15       94.46     21.03 o
 -28   0   2       14.28       10.28     18.57 o
 -27   0   2       23.69       12.27     14.66 o
 -26   0   2       11.23       12.56     13.98 o
 -25   0   2      615.50      655.31     34.87 o
 -24   0   2     1434.92     1259.65     45.33 o
 -23   0   2     1667.90     1544.45     49.82 o
 -22   0   2        1.86       58.75     15.92 o
 -21   0   2     5024.62     4616.30     98.45 o
 -20   0   2       96.28       99.82     11.51 o
 -19   0   2     1603.90     1798.12     38.32 o
 -18   0   2       12.53       52.60      6.57 o
 -17   0   2      396.33      390.27     13.03 o
 -16   0   2        0.33       -0.44      4.98 o
 -15   0   2     1264.47     1132.22     21.23 o
 -14   0   2      925.54     1336.87     24.15 o
 -13   0   2      626.08      598.10     14.24 o
 -12   0   2     4257.34     4919.41     62.97 o
 -11   0   2     7217.16     8711.22    103.89 o
 -10   0   2        5.06        3.67      2.82 o
  -9   0   2     2105.20     1796.44     26.49 o
  -8   0   2      672.13      807.20     18.42 o
  -7   0   2     6299.83     4595.31     79.95 o
  -6   0   2    13857.84    16966.36    192.27 o
  -5   0   2     3883.54     3871.16     46.95 o
  -4   0   2      975.20      502.87      9.64 o
  -3   0   2     3035.56     1850.90     32.65 o
  -1   0   2    75567.13        0.00     48.36 o
   1   0   2    33098.16    39736.98    742.32 o
   2   0   2       31.44       53.20      2.01 o
   3   0   2    98965.47   135175.94   1511.73 o
   4   0   2     8531.96     7901.11     91.08 o
   5   0   2     2797.39     2382.83     33.99 o
   6   0   2      579.90      885.03     18.04 o
   7   0   2      556.21      368.23      9.16 o
   8   0   2     1705.04     1956.08     32.32 o
   9   0   2     1815.92     2239.68     56.54 o
  10   0   2     6651.00     6775.47     82.52 o
  11   0   2      171.33      287.28      9.33 o
  12   0   2      544.94     1111.74     19.86 o
  13   0   2     3137.49     3044.13     42.96 o
  14   0   2      670.84      613.73     14.70 o
  15   0   2      240.80      314.00     11.64 o
  16   0   2      254.86      293.69     15.51 o
  17   0   2      763.75      643.17     21.17 o
  18   0   2     1046.27      845.86     27.77 o
  19   0   2      377.88      410.95     19.20 o
  20   0   2      130.17       94.13     15.35 o
  21   0   2     1399.40     1253.68     87.70 o
  22   0   2      882.49      832.02     35.73 o
  23   0   2      734.41      684.35     33.80 o
  24   0   2      564.55      508.50     31.86 o
  25   0   2       72.32       53.37     15.67 o
  26   0   2      161.34      192.13     24.06 o
  27   0   2      257.95      300.23     29.33 o
  28   0   2       65.51      104.59     21.59 o
  29   0   2        7.56        3.18     17.66 o
  30   0   2      185.54      186.59     50.42 o
 -32   1   2      141.21      176.00     19.24 o
 -31   1   2        4.18        5.10     11.21 o
 -30   1   2        0.01      -10.56     10.56 o
 -29   1   2        4.71        6.22     10.37 o
 -28   1   2      141.15      149.18     21.61 o
 -27   1   2      176.82      136.60     14.87 o
 -26   1   2      317.56      258.44     18.02 o
 -25   1   2       97.41       87.47     20.30 o
 -24   1   2       16.89       26.26      9.62 o
 -23   1   2      330.26      302.01     15.49 o
 -22   1   2       11.63       10.97     10.05 o
 -21   1   2     1335.39     1330.28     27.34 o
 -20   1   2      181.47      186.38     15.72 o
 -19   1   2     2017.72     1959.22     26.90 o
 -18   1   2       52.40       59.73      6.11 o
 -17   1   2     1323.35     1302.62     19.50 o
 -16   1   2      862.51      877.46     13.06 o
 -15   1   2      309.36      453.14     25.34 o
 -14   1   2       40.81       21.58      3.14 o
 -13   1   2     2403.36     2586.27     26.31 o
 -12   1   2     1763.29     1951.00     23.65 o
 -11   1   2     9261.19     9637.28     81.11 o
 -10   1   2      270.06      277.35      8.52 o
  -9   1   2       10.84        7.40      1.72 o
  -8   1   2      864.53      746.19     12.45 o
  -7   1   2     2981.47     2667.12     24.53 o
  -6   1   2      823.97     1078.73     35.61 o
  -5   1   2     2946.77     2906.91     27.24 o
  -4   1   2     9564.93     8374.10     72.67 o
  -3   1   2      343.52       83.69      2.29 o
  -2   1   2     9230.62     9569.04     81.85 o
  -1   1   2    14543.74    16218.71    137.37 o
   0   1   2     1322.30      910.59     10.25 o
   1   1   2    10971.96    11164.56     89.15 o
   2   1   2     1153.98     1158.70     11.27 o
   3   1   2     1470.56     1080.80     14.27 o
   4   1   2     1548.93     2054.54     33.43 o
   5   1   2      562.54      637.18     11.01 o
   6   1   2     2305.83     1981.85     25.15 o
   7   1   2       55.47       79.45      4.00 o
   8   1   2      878.76     1024.89     13.67 o
   9   1   2      565.00      614.65     10.36 o
  10   1   2      397.72      381.73      8.45 o
  11   1   2     1563.24     1660.19     18.38 o
  12   1   2     7444.13     8999.18     76.79 o
  13   1   2      469.65      568.10     12.40 o
  14   1   2       57.65       58.90      5.38 o
  15   1   2      241.70      237.13     10.63 o
  16   1   2      127.71      118.04      6.39 o
  17   1   2      492.87      473.68     11.80 o
  18   1   2        0.96        1.12      6.16 o
  19   1   2      388.44      405.29     15.61 o
  20   1   2      288.32      349.73     15.82 o
  21   1   2      254.09      205.52     12.93 o
  22   1   2       23.34       18.26      7.95 o
  23   1   2      398.76      329.81     19.05 o
  24   1   2       21.66       29.94     13.24 o
  25   1   2       29.11       16.76      9.93 o
  26   1   2       15.91       20.91     10.56 o
  27   1   2       18.74       11.35     11.08 o
  28   1   2      237.71      218.10     24.52 o
  29   1   2       49.96       24.24     20.68 o
  30   1   2        2.36       19.67     12.97 o
 -32   2   2       83.25      108.80     42.46 o
 -31   2   2      161.16      186.09     18.60 o
 -30   2   2        5.54       -0.10     11.21 o
 -29   2   2        0.17        4.94     11.08 o
 -28   2   2       30.16       36.33     11.93 o
 -27   2   2        1.54       19.79     12.67 o
 -26   2   2       99.18       85.17     12.64 o
 -25   2   2       22.40       22.66      8.92 o
 -24   2   2       10.14       14.08      7.67 o
 -23   2   2       79.46       40.58      9.17 o
 -22   2   2       99.41       80.06     10.09 o
 -21   2   2      791.55      755.40     18.44 o
 -20   2   2     1669.86     1588.37     26.73 o
 -19   2   2        1.91        1.64      5.44 o
 -18   2   2        7.75        8.30      5.44 o
 -17   2   2       42.79       57.70      6.70 o
 -16   2   2        7.62        9.61      4.71 o
 -15   2   2     1179.05     1207.95     20.59 o
 -14   2   2     1959.28     2192.06     23.26 o
 -13   2   2        9.57       16.20      2.78 o
 -12   2   2      713.15      820.14     10.66 o
 -11   2   2     4664.05     4985.22     48.13 o
 -10   2   2     1337.33     1364.17     22.87 o
  -9   2   2     4056.97     4475.91     46.53 o
  -8   2   2     3117.21     2675.11     27.47 o
  -7   2   2     1915.90     2378.07     24.56 o
  -6   2   2     2426.99     2632.06     26.30 o
  -5   2   2      347.11      327.05      6.58 o
  -4   2   2     4930.35     4905.50     48.18 o
  -3   2   2      222.65      102.84      5.70 o
  -2   2   2    51291.77    56124.91    523.27 o
  -1   2   2    52260.07    63020.88    496.30 o
   0   2   2    99528.05   126099.16   1005.16 o
   1   2   2    48523.17    52862.17    448.09 o
   2   2   2    64602.46    76748.04    752.59 o
   3   2   2      916.56      986.56     11.28 o
   4   2   2       97.60       73.87      7.72 o
   5   2   2     2997.56     3546.18     31.88 o
   6   2   2       21.18       82.44     11.13 o
   7   2   2       87.34      138.23      8.99 o
   8   2   2      634.42      892.61     35.66 o
   9   2   2     8887.43     9944.53     90.42 o
  10   2   2      146.29      120.33      5.49 o
  11   2   2     1762.01     1980.07     23.88 o
  12   2   2       13.58       28.95      4.11 o
  13   2   2      397.29      484.22     10.56 o
  14   2   2      326.46      355.72      9.68 o
  15   2   2      722.81      751.27     16.24 o
  16   2   2       80.01       93.23      8.51 o
  17   2   2     2371.35     2296.97     33.05 o
  18   2   2      869.44      796.84     18.32 o
  19   2   2     1214.11     1104.20     30.68 o
  20   2   2     2279.91     2011.78     36.28 o
  21   2   2      444.18      382.76     15.13 o
  22   2   2      124.06      138.69     12.04 o
  23   2   2     1209.63     1165.10     27.89 o
  24   2   2      447.04      364.57     18.52 o
  25   2   2       18.87       26.30     13.41 o
  26   2   2      189.42      170.75     16.11 o
  27   2   2        2.34        9.67     10.92 o
  28   2   2       45.61       37.00     12.77 o
  29   2   2      111.57      131.17     16.87 o
  30   2   2        8.58       26.80     18.48 o
 -31   3   2       54.31       43.49     16.99 o
 -30   3   2        5.43        7.68     12.26 o
 -29   3   2       77.72      112.84     15.23 o
 -28   3   2       13.08       31.01     13.41 o
 -27   3   2        9.30       10.25     10.35 o
 -26   3   2        2.16        1.76      9.40 o
 -25   3   2       21.40       36.22     10.09 o
 -24   3   2       53.63       31.25      9.30 o
 -23   3   2      321.23      266.04     16.01 o
 -22   3   2       93.37       58.63      8.46 o
 -21   3   2      784.16      739.09     35.15 o
 -20   3   2      471.00      484.32     15.64 o
 -19   3   2      780.71      755.61     18.41 o
 -18   3   2      585.96      576.90     15.73 o
 -17   3   2        8.80       12.22      6.96 o
 -16   3   2      158.55      174.74      9.43 o
 -15   3   2      609.76      570.28     14.01 o
 -14   3   2     1598.33     1608.56     24.80 o
 -13   3   2        0.16       14.01      5.99 o
 -12   3   2      680.47      768.46     12.66 o
 -11   3   2        3.23       12.18      3.14 o
 -10   3   2       29.80       33.24      3.93 o
  -9   3   2      511.51      570.65     10.28 o
  -8   3   2      925.31     1111.65     13.55 o
  -7   3   2     1451.97     1707.81     18.24 o
  -6   3   2      811.93      798.79     11.69 o
  -5   3   2      131.02      156.28      6.74 o
  -4   3   2        2.08       -0.35      3.89 o
  -3   3   2     2336.09     2237.31     22.30 o
  -2   3   2     1031.86     1335.62     14.68 o
  -1   3   2    15765.55    16038.74    123.57 o
   0   3   2      230.30      136.12      4.61 o
   1   3   2    12225.50    13592.34    111.15 o
   2   3   2      429.39      294.55      6.14 o
   3   3   2     1687.03     1538.10     16.86 o
   4   3   2     1199.34     1340.32     15.61 o
   5   3   2     6072.34     6184.46     53.89 o
   6   3   2       55.84      221.16     15.92 o
   7   3   2      243.62      322.75      7.11 o
   8   3   2      478.97      414.35      7.77 o
   9   3   2      243.61      434.58      8.11 o
  10   3   2        0.47        4.12      3.17 o
  11   3   2      101.47      122.67      6.32 o
  12   3   2     1316.25     1583.26     24.01 o
  13   3   2      210.93      198.54      9.16 o
  14   3   2      637.18      694.99     16.63 o
  15   3   2       26.27       21.04      7.15 o
  16   3   2      150.94      149.78      9.53 o
  17   3   2      573.96      507.72     15.35 o
  18   3   2      225.11      235.79     12.11 o
  19   3   2     2174.74     1973.83     34.10 o
  20   3   2       43.00       24.38      7.29 o
  21   3   2      217.79      187.15     14.99 o
  22   3   2       86.55       83.93     11.12 o
  23   3   2      577.18      620.11     21.41 o
  24   3   2        5.34        6.07      9.45 o
  25   3   2        2.18       -0.65      8.22 o
  26   3   2        0.25       10.52      9.98 o
  27   3   2        9.43       18.97     11.65 o
  28   3   2      333.18      309.62     21.61 o
  29   3   2        1.30       21.83     12.77 o
 -30   4   2       64.18       48.52     17.79 o
 -29   4   2      221.10      254.62     18.54 o
 -28   4   2       54.20       47.10     13.07 o
 -27   4   2      485.54      482.38     21.82 o
 -26   4   2       31.02       40.23     10.78 o
 -25   4   2       48.86       36.23     11.05 o
 -24   4   2        0.16       -7.65      7.65 o
 -23   4   2       35.74       16.42     10.09 o
 -22   4   2       51.08       34.37      8.19 o
 -21   4   2      136.07      117.10     10.56 o
 -20   4   2      706.71      638.09     17.94 o
 -19   4   2       18.61       16.49      7.10 o
 -18   4   2     1770.24     1683.36     28.73 o
 -17   4   2     2149.79     2083.83     32.05 o
 -16   4   2      198.40      189.10     10.01 o
 -15   4   2        6.37        3.77      5.44 o
 -14   4   2      695.44      642.54     15.19 o
 -13   4   2       34.46       88.33      7.10 o
 -12   4   2      729.01      709.84     15.49 o
 -11   4   2      650.73      587.05     11.86 o
 -10   4   2      810.55      872.54     14.63 o
  -9   4   2      488.21      526.40      9.84 o
  -8   4   2      167.83      212.04     15.55 o
  -7   4   2      109.67      118.98      7.48 o
  -6   4   2      354.01      459.63     11.07 o
  -5   4   2     1032.07     1123.53     14.95 o
  -4   4   2     2156.62     2043.86     21.87 o
  -3   4   2     1163.61     1140.05     14.53 o
  -2   4   2     4557.01     4553.87     41.63 o
  -1   4   2     1820.68     1976.74     21.31 o
   0   4   2     1073.64     1396.77     16.53 o
   1   4   2     2741.10     3304.39     32.07 o
   2   4   2       10.35        0.72      6.55 o
   3   4   2      473.14      579.25     10.07 o
   4   4   2     8018.54     8463.89     73.02 o
   5   4   2      204.70      256.94     21.29 o
   6   4   2     6429.46     6689.64     59.46 o
   7   4   2     1248.76     1196.90     15.90 o
   8   4   2     1737.42     1541.22     18.84 o
   9   4   2     1665.65     1714.63     20.52 o
  10   4   2        7.69        3.61      4.24 o
  11   4   2      148.54      105.26      7.39 o
  12   4   2       17.27       10.70      5.54 o
  13   4   2      118.57      108.50      9.10 o
  14   4   2      150.25      142.12      9.29 o
  15   4   2       90.67      100.55      8.22 o
  16   4   2      255.51      271.70     12.29 o
  17   4   2     1101.23     1109.06     34.85 o
  18   4   2       87.40       88.20      9.16 o
  19   4   2      299.18      252.58     13.39 o
  20   4   2      119.78      119.61     10.53 o
  21   4   2      356.02      374.16     16.04 o
  22   4   2      113.70      108.50     11.98 o
  23   4   2       79.10       88.18     12.27 o
  24   4   2       97.95      116.31     12.85 o
  25   4   2      153.51      189.32     15.41 o
  26   4   2       20.67       42.92     11.43 o
  27   4   2      199.23      198.82     21.47 o
  28   4   2      241.49      242.79     18.18 o
 -29   5   2      256.18      222.26     33.62 o
 -28   5   2        3.97        7.45     15.32 o
 -27   5   2       50.65       45.10     13.15 o
 -26   5   2       31.81       10.67     10.77 o
 -25   5   2        0.76       -7.04      9.30 o
 -24   5   2      166.77      167.83     14.37 o
 -23   5   2      344.78      315.74     17.03 o
 -22   5   2       14.74        7.49      7.57 o
 -21   5   2      447.69      403.87     16.49 o
 -20   5   2       14.32       46.67      8.86 o
 -19   5   2        5.73        8.27      7.76 o
 -18   5   2      969.85      905.27     20.92 o
 -17   5   2     1164.53     1028.53     21.92 o
 -16   5   2      263.81      259.15     14.05 o
 -15   5   2     1887.73     1878.62     29.79 o
 -14   5   2      485.77      460.20     15.37 o
 -13   5   2     1740.72     1622.75     26.48 o
 -12   5   2        0.40       -0.32      5.20 o
 -11   5   2      108.61      125.30      7.98 o
 -10   5   2     1977.73     1908.09     25.18 o
  -9   5   2      112.64      133.58      6.54 o
  -8   5   2      324.89      366.30     10.24 o
  -7   5   2      588.80      491.53     10.11 o
  -6   5   2      783.00      998.65     14.77 o
  -5   5   2     3958.87     3989.55     39.21 o
  -4   5   2     8001.61     8265.08     72.89 o
  -3   5   2       64.55       99.00      6.42 o
  -2   5   2     2707.92     2697.72     28.27 o
  -1   5   2       71.14       93.55      4.94 o
   0   5   2       19.03       25.21      4.26 o
   1   5   2        0.65        8.01      6.14 o
   2   5   2      297.02      243.53      7.44 o
   3   5   2      415.88      462.46      9.90 o
   4   5   2       12.68       21.32      7.14 o
   5   5   2     3505.55     3433.67     35.09 o
   6   5   2     5093.17     5246.02     49.83 o
   7   5   2     1169.61     1111.70     16.14 o
   8   5   2       40.48       35.25      4.91 o
   9   5   2     1008.81      992.89     18.32 o
  10   5   2      483.56      460.28     12.79 o
  11   5   2       17.24        5.97      5.08 o
  12   5   2      609.51      590.85     17.02 o
  13   5   2      947.23      905.06     19.28 o
  14   5   2      107.92      138.26      9.90 o
  15   5   2      167.14      141.78     10.01 o
  16   5   2      804.41      835.35     20.18 o
  17   5   2      541.47      572.74     25.13 o
  18   5   2      432.45      405.43     15.87 o
  19   5   2      139.88      168.08     11.79 o
  20   5   2       75.02       89.51     10.56 o
  21   5   2        0.09        9.87      8.10 o
  22   5   2       56.67       46.33      9.92 o
  23   5   2      228.34      195.65     15.18 o
  24   5   2       46.32       42.40     11.62 o
  25   5   2       75.00       83.47     12.89 o
  26   5   2      236.44      326.52     22.82 o
  27   5   2      136.01      110.45     18.29 o
 -27   6   2      212.40      250.27     34.68 o
 -26   6   2        0.61       -5.42     10.15 o
 -25   6   2      237.07      260.86     18.34 o
 -24   6   2       29.77       31.73     11.12 o
 -23   6   2       53.30       36.77     10.74 o
 -22   6   2        2.61       -2.68      9.13 o
 -21   6   2       41.15       50.84     10.59 o
 -20   6   2      679.05      642.62     21.37 o
 -19   6   2      441.05      459.14     19.18 o
 -18   6   2       86.08       84.30     10.86 o
 -17   6   2       25.90       40.39      8.96 o
 -16   6   2        3.95       13.72      8.98 o
 -15   6   2        2.19       -5.88      7.19 o
 -14   6   2      447.92      446.05     17.79 o
 -13   6   2      316.92      320.65     14.90 o
 -12   6   2      125.53      138.01      9.74 o
 -11   6   2      475.91      505.14     16.10 o
 -10   6   2      257.91      299.89     13.70 o
  -9   6   2       20.05       14.46      5.92 o
  -8   6   2      438.07      417.97     13.27 o
  -7   6   2        5.86       34.43      6.70 o
  -6   6   2      424.26      555.70     14.86 o
  -5   6   2      117.60      150.27      8.54 o
  -4   6   2     2332.88     2608.61     32.30 o
  -3   6   2        3.67        4.10      4.62 o
  -2   6   2      338.18      397.67     11.02 o
  -1   6   2      183.09      174.79      8.41 o
   0   6   2      303.02      325.88      9.90 o
   1   6   2        0.07       -4.22      4.22 o
   2   6   2        0.08        0.09      4.57 o
   3   6   2        1.00       -0.83      4.41 o
   4   6   2       69.33       72.00      7.57 o
   5   6   2        4.95        4.71      9.30 o
   6   6   2        8.85        6.19      7.32 o
   7   6   2      427.73      436.10     14.55 o
   8   6   2      108.19      123.95      9.63 o
   9   6   2       41.09       43.70      6.35 o
  10   6   2       59.86       52.40      7.05 o
  11   6   2      119.88      127.11     15.03 o
  12   6   2      145.08      135.09     11.37 o
  13   6   2      159.32      165.50     15.49 o
  14   6   2        0.07       -3.69      7.53 o
  15   6   2       66.37       72.83     10.22 o
  16   6   2       15.37       27.89      9.13 o
  17   6   2      123.30      126.42     14.23 o
  18   6   2       39.97       27.16      9.45 o
  19   6   2        5.76       12.00      9.17 o
  20   6   2       17.22        0.24      9.55 o
  21   6   2      283.77      262.14     16.85 o
  22   6   2       58.84       41.59     11.82 o
  23   6   2       63.87       45.80     12.58 o
  24   6   2        3.10        4.17     11.75 o
  25   6   2       14.37       14.11     12.19 o
 -25   7   2      146.40      103.50     34.50 o
 -24   7   2      223.63      251.78     20.02 o
 -23   7   2       21.52       12.12     12.34 o
 -22   7   2        5.74       -2.08     10.35 o
 -21   7   2        0.89       -4.76     18.00 o
 -20   7   2        1.39        6.18     10.98 o
 -19   7   2      489.60      500.26     31.38 o
 -18   7   2        0.33        4.18     12.64 o
 -17   7   2      196.93      138.81     14.14 o
 -16   7   2      199.64      234.11     16.65 o
 -15   7   2      411.87      375.00     20.25 o
 -14   7   2       34.36       40.88     18.07 o
 -13   7   2        1.55       33.10      9.88 o
 -12   7   2      123.27      118.27     12.34 o
 -11   7   2       11.72        7.36      9.33 o
 -10   7   2      238.72      217.26     15.07 o
  -9   7   2      479.42      455.62     25.67 o
  -8   7   2      780.18      782.77     20.98 o
  -7   7   2      116.05      141.89     12.09 o
  -6   7   2        2.53       43.16     10.15 o
  -5   7   2        0.63       25.90     10.82 o
  -4   7   2     3237.34     3159.02     47.01 o
  -3   7   2       33.17       33.30      7.43 o
  -2   7   2      664.43      666.95     17.38 o
  -1   7   2      134.16      124.69      9.85 o
   0   7   2        0.71       -6.07      6.07 o
   1   7   2      474.67      486.32     15.87 o
   2   7   2      108.69      117.90      9.62 o
   3   7   2        0.17       -6.88      6.88 o
   4   7   2     1219.86     1141.82     24.85 o
   5   7   2     1127.30     1083.69     24.60 o
   6   7   2        2.54       31.95      9.99 o
   7   7   2       98.13      122.90     13.79 o
   8   7   2      206.20      228.66     22.99 o
   9   7   2      272.08      304.64     17.43 o
  10   7   2      410.94      367.41     19.47 o
  11   7   2        0.16        4.74      9.01 o
  12   7   2        0.38       -3.22      9.01 o
  13   7   2      203.74      236.62     17.10 o
  14   7   2      447.68      458.11     20.63 o
  15   7   2        8.68       11.86     10.69 o
  16   7   2       83.33       68.13     12.58 o
  17   7   2      302.28      290.35     20.22 o
  18   7   2       65.59       47.88     11.95 o
  19   7   2      763.59      740.74     26.83 o
  20   7   2      141.93      142.38     17.73 o
  21   7   2       25.69       33.97     12.67 o
  22   7   2        6.53        5.23     14.94 o
  23   7   2        9.08       39.80     21.23 o
 -22   8   2       83.56      151.26     39.81 o
 -21   8   2       16.36       -1.22     11.75 o
 -20   8   2       36.08       44.33     13.13 o
 -19   8   2        1.63       -5.79     11.21 o
 -18   8   2        0.15       -9.83      9.83 o
 -17   8   2       11.97       -7.85     10.77 o
 -16   8   2      262.41      233.58     18.01 o
 -15   8   2       97.30       74.03     13.13 o
 -14   8   2       61.88       37.01     11.21 o
 -13   8   2      249.44      263.46     21.27 o
 -12   8   2        9.89        5.44      9.99 o
 -11   8   2       17.29       14.98     10.56 o
 -10   8   2       24.20       22.70     13.41 o
  -9   8   2     1002.73      951.00     48.31 o
  -8   8   2      747.50      728.51     34.11 o
  -7   8   2        8.06       35.03     10.56 o
  -6   8   2      623.68      638.64     20.72 o
  -5   8   2       65.79       40.80      9.32 o
  -4   8   2       45.82       34.41      9.77 o
  -3   8   2       83.00       71.97     10.28 o
  -2   8   2      174.22      182.21     13.44 o
  -1   8   2      345.57      361.89     17.10 o
   0   8   2      409.23      443.90     18.88 o
   1   8   2      497.46      485.90     18.28 o
   2   8   2       54.53       46.83     10.09 o
   3   8   2       42.08       35.83     10.48 o
   4   8   2      254.80      236.68     17.30 o
   5   8   2       19.90       31.51     10.37 o
   6   8   2       49.16       68.51     11.46 o
   7   8   2        1.00        7.34      9.99 o
   8   8   2      618.55      585.14     29.51 o
   9   8   2       82.13       42.31     11.22 o
  10   8   2      155.52      114.22     14.58 o
  11   8   2      123.93      163.16     15.91 o
  12   8   2       88.68       84.66     13.94 o
  13   8   2      457.91      458.52     22.57 o
  14   8   2       47.50       67.76     13.13 o
  15   8   2       48.31       20.51     12.34 o
  16   8   2       48.81       46.88     13.41 o
  17   8   2      268.20      303.42     21.84 o
  18   8   2        2.05       -5.97     14.17 o
  19   8   2       15.26       31.98     12.61 o
  20   8   2       68.45       87.17     35.82 o
 -18   9   2        1.21      -18.57     18.57 o
 -17   9   2        2.61        0.83     17.09 o
 -16   9   2       63.72       47.73     13.97 o
 -15   9   2       19.69       32.05     13.02 o
 -14   9   2       99.43      114.94     16.18 o
 -13   9   2      111.67      111.76     25.66 o
 -12   9   2        5.66        2.72     12.12 o
 -11   9   2       25.21       29.45     12.77 o
 -10   9   2       28.83       31.30     12.86 o
  -9   9   2      307.08      254.70     19.58 o
  -8   9   2      426.67      432.84     24.90 o
  -7   9   2       35.05       82.19     14.14 o
  -6   9   2       15.55       64.41     13.28 o
  -5   9   2      332.08      380.23     21.84 o
  -4   9   2        0.26       -6.40      9.51 o
  -3   9   2        4.06        3.93      9.32 o
  -2   9   2       31.91       28.34     10.98 o
  -1   9   2      155.59      162.90     15.30 o
   0   9   2       17.61        3.46     10.12 o
   1   9   2      113.67      113.89     15.70 o
   2   9   2       63.63       54.78     11.73 o
   3   9   2       94.33       82.21     19.92 o
   4   9   2        7.28       -2.73     11.22 o
   5   9   2      337.82      306.24     20.64 o
   6   9   2       17.18       51.52     12.97 o
   7   9   2     1150.58     1211.98     34.42 o
   8   9   2      179.53      222.15     18.13 o
   9   9   2      154.73      175.95     19.92 o
  10   9   2      229.92      218.93     18.66 o
  11   9   2       93.49       80.26     19.53 o
  12   9   2      266.18      315.24     21.80 o
  13   9   2      371.61      421.34     26.82 o
  14   9   2       51.13       18.50     12.92 o
  15   9   2        8.06       -4.20     12.77 o
  16   9   2        0.26       -2.65     23.88 o
 -12  10   2      242.34      185.58     33.18 o
 -11  10   2        2.32        2.38     12.97 o
 -10  10   2        1.79       -2.38     12.86 o
  -9  10   2      137.78      146.35     17.05 o
  -8  10   2      340.88      248.54     20.43 o
  -7  10   2      234.46      146.00     17.05 o
  -6  10   2       31.16       15.76     12.52 o
  -5  10   2      105.19      101.36     17.07 o
  -4  10   2       28.04       26.28     14.62 o
  -3  10   2       25.96       11.53     13.94 o
  -2  10   2       68.39       61.13     15.04 o
  -1  10   2       31.39       13.27     14.94 o
   0  10   2        2.24       -9.67     11.65 o
   1  10   2       91.07       93.37     19.27 o
   2  10   2       40.45       38.36     14.92 o
   3  10   2       69.71       64.98     15.94 o
   4  10   2       20.45       34.19     13.94 o
   5  10   2       81.70       97.77     15.91 o
   6  10   2       64.07       55.57     15.04 o
   7  10   2       33.00       26.41     13.69 o
   8  10   2       18.46       -3.01     11.93 o
   9  10   2      192.62      263.03     25.28 o
  10  10   2       34.56       31.51     20.48 o
 -32   1   3       41.27       46.13     14.53 o
 -31   1   3      191.55      206.94     19.34 o
 -30   1   3      106.92      113.96     15.44 o
 -29   1   3       20.24       19.81     17.65 o
 -28   1   3        0.04        1.33      9.37 o
 -27   1   3      158.87      132.90     14.36 o
 -26   1   3      912.86      839.33     26.83 o
 -25   1   3     1025.11      994.44     28.86 o
 -24   1   3      171.34      171.53     14.94 o
 -23   1   3     3786.85     3300.23     50.05 o
 -22   1   3       32.46       15.38      7.39 o
 -21   1   3       63.68       28.70      7.53 o
 -20   1   3       58.99       89.68      7.29 o
 -19   1   3      208.82      245.82     10.94 o
 -18   1   3      925.69      815.08     18.25 o
 -17   1   3      137.95      121.78      6.63 o
 -16   1   3      390.98      360.09      8.91 o
 -15   1   3    10025.24    10701.59     95.73 o
 -14   1   3      135.60      231.30      7.56 o
 -13   1   3      807.14     1154.67     14.46 o
 -12   1   3     1547.98     1468.70     17.99 o
 -11   1   3     6801.17     7646.73     65.48 o
 -10   1   3     7241.25     7378.37     62.82 o
  -9   1   3        3.49        5.80      3.01 o
  -8   1   3      470.08      410.24      7.28 o
  -7   1   3     1813.89     1644.40     16.42 o
  -6   1   3     5612.71     6007.28     53.70 o
  -5   1   3      214.29      261.52      8.11 o
  -4   1   3     5090.90     5375.42     44.39 o
  -3   1   3     4762.20     3887.27     32.41 o
  -2   1   3     5872.74     4335.70     38.31 o
  -1   1   3    12047.26    11704.70     99.40 o
   0   1   3      642.34      434.01      5.19 o
   1   1   3    12911.27    11741.06     93.51 o
   2   1   3     4076.92     4783.10     39.59 o
   3   1   3    19309.11    18934.09    150.69 o
   4   1   3     6150.11     4738.39     43.40 o
   5   1   3      806.54      581.79     18.26 o
   6   1   3     6101.07     5700.86     52.69 o
   7   1   3       62.87       94.84      5.07 o
   8   1   3     4684.45     4902.91     47.12 o
   9   1   3      255.92      181.91      7.82 o
  10   1   3     3577.32     4085.58     41.13 o
  11   1   3     1546.65     1684.20     21.00 o
  12   1   3      465.30      673.28     10.28 o
  13   1   3        6.71       18.79      4.00 o
  14   1   3      220.23      272.65      8.82 o
  15   1   3      197.25      193.15      7.74 o
  16   1   3      194.37      175.73      8.12 o
  17   1   3      324.85      336.30     12.07 o
  18   1   3      628.64      731.49     19.25 o
  19   1   3     2279.33     2045.23     35.22 o
  20   1   3      293.59      320.59     15.49 o
  21   1   3      782.34      743.30     20.82 o
  22   1   3        0.21        2.75      7.68 o
  23   1   3      696.76      670.01     24.74 o
  24   1   3      524.49      529.51     37.55 o
  25   1   3       64.12       66.72     12.14 o
  26   1   3       76.86       75.24     12.77 o
  27   1   3        9.11       16.00     17.24 o
  28   1   3      608.50      644.31     36.02 o
  29   1   3      318.47      344.38     23.11 o
  30   1   3      174.07      191.64     39.81 o
 -32   2   3       25.39       37.30     13.44 o
 -31   2   3       29.55       14.67     15.30 o
 -30   2   3       69.73       65.84     14.70 o
 -29   2   3        4.35        5.53     11.39 o
 -28   2   3      118.54      115.48     14.67 o
 -27   2   3       15.38       17.82      9.99 o
 -26   2   3      232.57      220.78     17.06 o
 -25   2   3      721.56      657.18     18.94 o
 -24   2   3        1.21       -7.68      7.68 o
 -23   2   3      832.99      695.74     21.11 o
 -22   2   3       55.94       50.04      8.04 o
 -21   2   3       11.29        7.34      7.52 o
 -20   2   3        2.91       22.69      6.19 o
 -19   2   3      142.96      174.26     11.67 o
 -18   2   3      100.78       87.70      7.43 o
 -17   2   3     1459.19     1419.91     23.39 o
 -16   2   3     1508.26     1448.54     23.26 o
 -15   2   3       17.89       17.64      3.55 o
 -14   2   3      307.24      272.36     11.67 o
 -13   2   3     1671.83     1846.50     22.20 o
 -12   2   3     9022.72     9262.82     84.66 o
 -11   2   3      301.08      425.56     23.37 o
 -10   2   3     1139.08     1051.89     14.00 o
  -9   2   3     2576.94     2407.86     28.64 o
  -8   2   3      187.33      160.62      5.81 o
  -7   2   3      844.58      680.08     10.18 o
  -6   2   3      390.18      346.40      8.28 o
  -5   2   3     1742.46     1331.63     16.67 o
  -4   2   3    24437.48    26032.06    207.18 o
  -3   2   3    40779.61    45717.49    360.85 o
  -2   2   3     7371.78     5896.40     49.23 o
  -1   2   3    54648.63    61749.51    486.76 o
   0   2   3    31371.50    35164.95    278.08 o
   1   2   3      224.76      322.88      6.50 o
   2   2   3     8327.82     7040.95     58.77 o
   3   2   3    17585.20    17545.97    156.47 o
   4   2   3      280.28      289.61      5.71 o
   5   2   3        9.79        6.57      2.11 o
   6   2   3      278.83      384.15      6.10 o
   7   2   3     1763.44     1756.84     20.38 o
   8   2   3        2.60        3.85      2.69 o
   9   2   3     6809.05     6857.38     64.60 o
  10   2   3     4726.18     5157.57     50.87 o
  11   2   3     3479.14     3519.14     37.55 o
  12   2   3      979.45     1068.68     16.03 o
  13   2   3      219.85      302.23      8.90 o
  14   2   3      473.54      519.68     11.63 o
  15   2   3       15.21       24.68      5.68 o
  16   2   3       69.80       53.69      6.92 o
  17   2   3      458.37      496.02     15.09 o
  18   2   3      110.95      135.76      9.78 o
  19   2   3      559.39      506.28     17.93 o
  20   2   3     2462.95     2221.93     48.02 o
  21   2   3       22.00       66.97     10.09 o
  22   2   3       30.45       51.35     13.10 o
  23   2   3      108.70       91.27     13.11 o
  24   2   3      319.80      299.44     16.90 o
  25   2   3       39.03       54.81     11.90 o
  26   2   3        5.12        0.95     10.92 o
  27   2   3      233.75      257.96     20.07 o
  28   2   3       36.68       16.53     12.09 o
  29   2   3        0.50      -11.92     11.92 o
 -31   3   3       27.90       35.53     18.00 o
 -30   3   3      132.26      116.52     16.69 o
 -29   3   3      160.66      159.23     17.29 o
 -28   3   3       72.11       53.31     18.55 o
 -27   3   3      355.37      323.72     18.66 o
 -26   3   3      178.67      164.53     13.94 o
 -25   3   3      104.19       97.36     11.43 o
 -24   3   3        0.65       -7.76      7.76 o
 -23   3   3       16.10       15.60      7.76 o
 -22   3   3      437.70      424.84     15.91 o
 -21   3   3      114.20      114.61      9.90 o
 -20   3   3      308.59      360.56     14.30 o
 -19   3   3      410.77      399.98     14.02 o
 -18   3   3      938.00      843.67     18.66 o
 -17   3   3     1000.68      882.26     18.66 o
 -16   3   3     1656.86     1698.67     26.41 o
 -15   3   3      470.31      476.17     13.21 o
 -14   3   3       61.10       43.25      5.53 o
 -13   3   3       10.25       14.36      3.52 o
 -12   3   3     1837.58     1989.46     24.01 o
 -11   3   3      289.15      357.08      8.54 o
 -10   3   3     2246.46     2277.71     25.88 o
  -9   3   3     1659.01     1754.75     22.53 o
  -8   3   3     1732.36     1877.31     19.87 o
  -7   3   3      412.92      401.91      7.32 o
  -6   3   3       49.71       80.07      3.80 o
  -5   3   3       63.40       55.16      2.99 o
  -4   3   3     2353.91     2286.55     22.58 o
  -3   3   3     8199.02     8794.55     73.65 o
  -2   3   3      263.05      336.23      5.97 o
  -1   3   3        0.23       45.34     10.72 o
   0   3   3        8.10       28.63      3.13 o
   1   3   3      322.22      313.36     15.18 o
   2   3   3       11.27        6.56      3.00 o
   3   3   3     3185.41     2622.38     25.50 o
   4   3   3      208.81      131.56      4.96 o
   5   3   3     5237.02     5571.54     49.39 o
   6   3   3     2257.45     2057.01     21.78 o
   7   3   3      145.88      157.20      5.70 o
   8   3   3      956.14      926.83     12.46 o
   9   3   3     1409.43     1341.11     15.79 o
  10   3   3      968.77     1075.72     16.11 o
  11   3   3       11.21       23.36      4.53 o
  12   3   3     1597.72     1571.31     24.08 o
  13   3   3     1910.14     1863.35     27.34 o
  14   3   3      495.13      511.59     15.04 o
  15   3   3      477.81      450.19     13.56 o
  16   3   3       38.21       36.70      6.98 o
  17   3   3      660.75      598.94     16.44 o
  18   3   3        9.99       12.64      7.16 o
  19   3   3        8.09       13.13      7.29 o
  20   3   3      308.60      300.94     16.00 o
  21   3   3       32.88       41.12      9.50 o
  22   3   3       11.74       25.35      8.92 o
  23   3   3       83.70       86.31     11.43 o
  24   3   3        4.03       -7.97      8.11 o
  25   3   3       56.01       48.52     11.02 o
  26   3   3      127.47      143.25     14.09 o
  27   3   3      204.80      190.28     18.24 o
  28   3   3       13.97       26.47     22.21 o
  29   3   3      177.09      152.16     23.03 o
 -30   4   3       44.06       68.43     15.41 o
 -29   4   3      113.78       88.38     13.60 o
 -28   4   3      143.39      118.28     14.79 o
 -27   4   3      247.05      272.82     18.03 o
 -26   4   3      125.31      144.21     14.04 o
 -25   4   3        0.42        5.77      9.17 o
 -24   4   3        6.83        5.40      7.76 o
 -23   4   3        9.95       23.60      8.28 o
 -22   4   3       36.03       26.54      8.22 o
 -21   4   3       46.79       34.07      7.81 o
 -20   4   3        2.31        0.71      6.70 o
 -19   4   3       40.17       23.13      7.12 o
 -18   4   3      665.08      616.65     16.54 o
 -17   4   3      856.60      882.70     19.45 o
 -16   4   3       16.85       24.70      5.99 o
 -15   4   3       35.33       19.15      5.58 o
 -14   4   3       63.22      107.77      7.78 o
 -13   4   3      192.12      183.23      9.12 o
 -12   4   3       17.71       11.68      4.11 o
 -11   4   3     3742.82     3637.15     39.32 o
 -10   4   3      470.34      488.30     10.39 o
  -9   4   3      684.40      674.50     13.18 o
  -8   4   3     2542.03     2334.57     24.91 o
  -7   4   3      563.71      761.92     11.49 o
  -6   4   3     3628.31     3276.06     31.87 o
  -5   4   3      115.57      120.04      6.08 o
  -4   4   3    10172.29     9843.00     83.82 o
  -3   4   3     1062.62      848.09     19.07 o
  -2   4   3       82.88       80.63      7.18 o
  -1   4   3      764.10      760.44     10.66 o
   0   4   3      348.39      544.81      9.16 o
   1   4   3      400.34      317.40      7.40 o
   2   4   3     1499.15     1608.45     18.61 o
   3   4   3      251.79      220.10      9.16 o
   4   4   3     1523.35     1303.82     19.36 o
   5   4   3     1231.49     1112.73     15.07 o
   6   4   3     1954.49     1716.39     19.88 o
   7   4   3      775.64      657.08     11.29 o
   8   4   3      250.77      274.62      7.74 o
   9   4   3       10.04       30.49      4.51 o
  10   4   3      105.06      103.56      7.10 o
  11   4   3      679.70      625.69     14.56 o
  12   4   3      576.39      591.04     14.87 o
  13   4   3     1348.48     1249.17     22.27 o
  14   4   3       97.15      120.92      9.92 o
  15   4   3       57.89       33.75      6.92 o
  16   4   3      139.98      115.64     10.31 o
  17   4   3        9.82       19.63      6.70 o
  18   4   3      137.54      163.06     10.96 o
  19   4   3        0.14        5.48      7.29 o
  20   4   3      278.57      321.67     15.30 o
  21   4   3        1.24        6.36      7.98 o
  22   4   3       15.08       17.52      9.30 o
  23   4   3        9.47       26.29     10.22 o
  24   4   3        2.81       -8.87      8.87 o
  25   4   3       19.70        2.97     10.85 o
  26   4   3      265.05      315.11     19.97 o
  27   4   3      345.33      361.37     19.13 o
  28   4   3       14.76       13.98     14.02 o
 -29   5   3        6.53        3.53     23.56 o
 -28   5   3      123.46      101.28     16.17 o
 -27   5   3       34.14       43.87     13.42 o
 -26   5   3       22.10       11.04     12.26 o
 -25   5   3       46.23       45.08     10.74 o
 -24   5   3        9.73       -9.50      9.50 o
 -23   5   3       31.10       21.99      9.48 o
 -22   5   3        4.66        2.54      8.40 o
 -21   5   3       26.59       40.11      9.30 o
 -20   5   3       63.76       76.14     10.35 o
 -19   5   3      215.03      241.42     13.14 o
 -18   5   3      689.74      727.38     18.74 o
 -17   5   3       84.29       94.85      9.40 o
 -16   5   3       18.51       26.61      6.88 o
 -15   5   3      345.75      339.45     13.08 o
 -14   5   3      785.59      703.58     16.74 o
 -13   5   3      140.53      184.18      9.77 o
 -12   5   3       77.68       56.72      6.41 o
 -11   5   3      113.61      123.72      7.05 o
 -10   5   3       32.44       43.57      5.19 o
  -9   5   3      775.34      817.16     14.97 o
  -8   5   3       27.16       32.87      6.44 o
  -7   5   3      277.54      311.77     10.55 o
  -6   5   3       23.34       24.26      3.73 o
  -5   5   3       47.66       54.41      4.76 o
  -4   5   3     5836.94     5884.54     54.02 o
  -3   5   3     2996.26     2869.89     29.81 o
  -2   5   3      709.95      708.66     13.49 o
  -1   5   3      677.06      807.45     12.25 o
   0   5   3        6.54        1.26      3.14 o
   1   5   3      448.01      494.42      9.73 o
   2   5   3     2130.34     2276.80     25.34 o
   3   5   3       54.76       61.00      5.27 o
   4   5   3      673.69      576.46     10.48 o
   5   5   3     8158.18     8127.71     72.19 o
   6   5   3      419.81      592.03     13.68 o
   7   5   3      336.27      277.43      8.53 o
   8   5   3       52.67       42.59      6.02 o
   9   5   3     1142.33     1191.60     20.54 o
  10   5   3       19.90        7.89      5.44 o
  11   5   3      197.05      185.33      9.67 o
  12   5   3      115.42      101.56      8.20 o
  13   5   3      322.71      398.32     14.05 o
  14   5   3       27.57       34.79      7.67 o
  15   5   3       10.65        9.09      6.75 o
  16   5   3       59.39       29.36      7.29 o
  17   5   3      292.14      314.14     14.41 o
  18   5   3       57.74       55.74      9.03 o
  19   5   3     1004.87      950.68     22.67 o
  20   5   3       13.96       16.17      8.45 o
  21   5   3      106.73      100.56     11.08 o
  22   5   3      118.93      157.13     12.97 o
  23   5   3       48.87       68.54     11.93 o
  24   5   3      131.54      143.84     14.59 o
  25   5   3       29.69       58.51     16.17 o
  26   5   3        0.11        1.20     14.71 o
 -27   6   3       93.47      113.71     17.24 o
 -26   6   3       28.64       26.85     11.19 o
 -25   6   3      129.85      127.43     14.14 o
 -24   6   3      101.80      119.16     13.60 o
 -23   6   3      218.86      204.63     16.96 o
 -22   6   3       12.65       -0.66     10.55 o
 -21   6   3       88.73       83.39     11.62 o
 -20   6   3      176.78      180.59     13.85 o
 -19   6   3       49.67       66.09     14.84 o
 -18   6   3      522.29      581.53     20.09 o
 -17   6   3       47.38       38.95      9.22 o
 -16   6   3     1196.45     1216.35     27.33 o
 -15   6   3        7.34        4.08      7.39 o
 -14   6   3        1.55        0.83      7.19 o
 -13   6   3       51.09       51.10      8.46 o
 -12   6   3      356.69      355.43     14.87 o
 -11   6   3        0.05       -3.29      6.28 o
 -10   6   3     1204.75     1132.47     21.58 o
  -9   6   3      236.77      281.34     11.96 o
  -8   6   3     1475.87     1423.69     23.96 o
  -7   6   3      716.75      697.72     16.31 o
  -6   6   3      304.51      288.99     11.99 o
  -5   6   3      118.51      126.81      8.00 o
  -4   6   3     1032.85     1120.31     18.89 o
  -3   6   3      877.93     1050.69     17.94 o
  -2   6   3      260.05      258.32      9.74 o
  -1   6   3      193.24      180.38      8.34 o
   0   6   3     1461.80     1409.40     21.20 o
   1   6   3      362.92      390.76     11.29 o
   2   6   3       69.31       72.98      6.16 o
   3   6   3      301.82      380.59     11.14 o
   4   6   3       60.89       58.03      6.17 o
   5   6   3      278.66      255.61     10.44 o
   6   6   3      213.68      246.32     10.21 o
   7   6   3     2049.55     1941.54     35.69 o
   8   6   3        0.29        7.40      6.16 o
   9   6   3        3.19        6.77      6.20 o
  10   6   3      374.49      364.39     14.13 o
  11   6   3      259.04      267.38     13.01 o
  12   6   3     1496.95     1414.98     25.83 o
  13   6   3     1044.71      958.38     21.15 o
  14   6   3      414.80      355.33     14.71 o
  15   6   3      287.27      239.53     13.16 o
  16   6   3      122.94      174.05     13.12 o
  17   6   3       82.02       64.69     12.04 o
  18   6   3      171.81      131.51     14.74 o
  19   6   3       22.16       14.47     16.07 o
  20   6   3      435.70      405.43     19.19 o
  21   6   3      205.64      197.02     15.77 o
  22   6   3       43.75       56.62     12.77 o
  23   6   3        3.93       -5.06      9.98 o
  24   6   3        0.03       -3.79     11.04 o
  25   6   3        7.29        5.31     31.84 o
 -25   7   3       79.20       71.25     16.99 o
 -24   7   3       52.51       57.17     13.30 o
 -23   7   3       25.03       21.36     13.02 o
 -22   7   3        2.59       -2.92     10.22 o
 -21   7   3        9.74      -12.71     15.16 o
 -20   7   3        0.37        0.96      9.45 o
 -19   7   3        1.63        1.44      9.75 o
 -18   7   3       18.04       22.86      9.54 o
 -17   7   3        3.08       24.71     10.69 o
 -16   7   3      298.21      269.16     17.68 o
 -15   7   3      153.67      193.84     17.62 o
 -14   7   3        0.13       14.50     10.31 o
 -13   7   3      491.50      429.65     20.00 o
 -12   7   3        3.18       -8.07      8.24 o
 -11   7   3        7.40       10.11      8.77 o
 -10   7   3       45.76       41.54     13.02 o
  -9   7   3      108.73      121.29     12.34 o
  -8   7   3       93.36       67.13      9.71 o
  -7   7   3       93.92       80.45     10.10 o
  -6   7   3     2092.71     2126.22     43.53 o
  -5   7   3      181.20      170.36     12.51 o
  -4   7   3      572.20      547.91     18.68 o
  -3   7   3       25.29       21.45      7.10 o
  -2   7   3      111.00       88.93      8.79 o
  -1   7   3       67.19       84.26      8.64 o
   0   7   3       77.02       74.91      8.91 o
   1   7   3      354.84      377.17     14.77 o
   2   7   3       13.60       22.42      7.16 o
   3   7   3       42.75       35.89      8.40 o
   4   7   3        0.25       -7.61      7.61 o
   5   7   3      429.42      436.12     16.68 o
   6   7   3     2558.88     2419.50     44.02 o
   7   7   3      448.48      471.63     19.64 o
   8   7   3      325.15      299.71     17.29 o
   9   7   3      162.23      176.95     14.51 o
  10   7   3     1245.97     1085.97     28.42 o
  11   7   3        7.38       -3.65      9.19 o
  12   7   3      170.73      190.78     14.94 o
  13   7   3       51.19       59.45     11.46 o
  14   7   3      452.75      458.75     22.61 o
  15   7   3       10.66        5.66      9.93 o
  16   7   3      474.35      415.59     22.01 o
  17   7   3       42.46       63.32     12.97 o
  18   7   3        7.12        7.12     10.69 o
  19   7   3       66.33       75.73     13.88 o
  20   7   3      298.67      323.45     21.17 o
  21   7   3        2.05       15.51     12.12 o
  22   7   3       12.61        1.94     12.19 o
 -22   8   3      112.77      144.27     23.54 o
 -21   8   3        2.11       10.44     11.57 o
 -20   8   3      135.88      160.61     16.77 o
 -19   8   3       22.77       10.36     11.63 o
 -18   8   3       11.60       33.65     12.42 o
 -17   8   3      440.06      372.81     22.15 o
 -16   8   3       71.86       91.16     14.04 o
 -15   8   3      349.84      315.38     31.66 o
 -14   8   3       39.00       51.36     12.12 o
 -13   8   3       88.12      105.03     14.14 o
 -12   8   3       27.72       18.19     10.56 o
 -11   8   3        0.00       -7.90      7.90 o
 -10   8   3       37.88       39.18     13.79 o
  -9   8   3      361.64      455.92     21.97 o
  -8   8   3      103.89      107.87     13.30 o
  -7   8   3      460.19      389.88     18.21 o
  -6   8   3      892.71      795.49     22.88 o
  -5   8   3       31.60       35.77      9.75 o
  -4   8   3      722.56      716.44     21.51 o
  -3   8   3       16.79       15.73      9.00 o
  -2   8   3        0.01       -0.78      8.52 o
  -1   8   3        0.41       18.42      7.75 o
   0   8   3       13.76        1.32      7.93 o
   1   8   3       68.34       61.97      9.66 o
   2   8   3       82.02      113.20     11.37 o
   3   8   3        3.75       -7.93      7.93 o
   4   8   3       59.33       37.40     11.87 o
   5   8   3        7.01       15.25      9.77 o
   6   8   3        6.52        8.89      9.41 o
   7   8   3       88.51       98.54     12.77 o
   8   8   3      791.89      735.68     24.95 o
   9   8   3      222.71      256.81     19.35 o
  10   8   3        6.18       17.94     10.69 o
  11   8   3       27.82       28.77     11.15 o
  12   8   3       51.77       53.28     11.95 o
  13   8   3      716.99      729.55     26.31 o
  14   8   3        4.12       17.66     15.58 o
  15   8   3      188.61      223.44     20.83 o
  16   8   3       39.96       36.81     12.58 o
  17   8   3        2.42        1.41     13.02 o
  18   8   3       27.08       29.55     13.69 o
  19   8   3       21.74       18.17     12.61 o
 -18   9   3        5.52       -4.15     22.56 o
 -17   9   3       52.04       32.31     19.40 o
 -16   9   3       19.60       17.95     16.65 o
 -15   9   3       59.45       72.90     14.68 o
 -14   9   3      215.28      232.55     24.52 o
 -13   9   3      349.60      353.62     22.31 o
 -12   9   3      229.77      226.08     24.52 o
 -11   9   3       12.96       27.95     12.67 o
 -10   9   3       51.29       58.87     14.04 o
  -9   9   3       14.38       36.47     12.77 o
  -8   9   3      106.00      136.90     15.76 o
  -7   9   3     1135.22     1082.21     31.74 o
  -6   9   3     1238.42     1208.50     34.26 o
  -5   9   3        0.13        1.81      9.66 o
  -4   9   3        0.53       -4.89      9.36 o
  -3   9   3       71.52       36.34     18.23 o
  -2   9   3      160.56      131.62     15.04 o
  -1   9   3       90.98       91.82     12.58 o
   0   9   3        1.25       -9.88      9.88 o
   1   9   3      241.03      238.40     17.10 o
   2   9   3        0.40       -2.42      9.83 o
   3   9   3      229.93      221.01     17.73 o
   4   9   3       23.29       -4.39     10.16 o
   5   9   3      110.48      114.15     14.64 o
   6   9   3        0.10       20.70     16.09 o
   7   9   3      155.12      184.19     17.05 o
   8   9   3     1245.89     1277.83     35.38 o
   9   9   3      271.71      274.85     20.19 o
  10   9   3      111.91      129.26     15.68 o
  11   9   3        0.01       11.20     12.04 o
  12   9   3      370.66      401.80     23.18 o
  13   9   3        4.58        5.46     20.26 o
  14   9   3        0.01       -7.20     11.49 o
  15   9   3      119.85      119.86     17.29 o
 -12  10   3        0.41       18.80     15.14 o
 -11  10   3       14.13       22.03     13.44 o
 -10  10   3        2.82       -4.04     12.25 o
  -9  10   3      111.69      153.37     17.58 o
  -8  10   3        6.28        5.21     12.31 o
  -7  10   3        0.62      -11.51     12.31 o
  -6  10   3        0.17        2.82     12.21 o
  -5  10   3       40.72       63.85     15.78 o
  -4  10   3       41.17       33.92     23.90 o
  -3  10   3       16.30       30.90     13.28 o
  -2  10   3       12.58       -1.19     12.14 o
  -1  10   3      160.75      135.43     16.31 o
   0  10   3      153.05       95.83     16.75 o
   1  10   3        0.38       -0.41     12.61 o
   2  10   3       20.35      -12.71     12.71 o
   3  10   3        1.00       12.91     13.35 o
   4  10   3        0.00       -6.82     13.07 o
   5  10   3       95.93      137.90     16.39 o
   6  10   3        4.85        8.88     13.41 o
   7  10   3       65.70       58.92     15.70 o
   8  10   3      314.20      250.98     24.52 o
   9  10   3       13.88       26.74     16.53 o
 -33   0   4       12.12       37.66     18.08 o
 -32   0   4        1.96      -13.98     13.98 o
 -31   0   4        2.18        5.46     15.22 o
 -30   0   4       10.08       23.74     17.17 o
 -29   0   4        1.28       -3.32     14.66 o
 -28   0   4      177.32      173.34     23.54 o
 -27   0   4      474.05      385.68     49.11 o
 -26   0   4        1.88       15.54     12.74 o
 -25   0   4      971.22      749.17     35.73 o
 -24   0   4     1945.68     1782.38     91.74 o
 -23   0   4     4158.77     3915.10    145.31 o
 -22   0   4     1552.21     1631.59     49.82 o
 -21   0   4       25.46       34.98      9.95 o
 -20   0   4      228.46      152.85     16.01 o
 -19   0   4     1835.76     1533.03     27.89 o
 -18   0   4      298.05      341.35     12.67 o
 -17   0   4        6.93        0.76      4.50 o
 -16   0   4      200.48      271.62     10.49 o
 -15   0   4       76.55      112.99      7.26 o
 -14   0   4     2398.11     2768.88     59.25 o
 -13   0   4     3875.10     3979.78     52.45 o
 -12   0   4     9313.68     9582.20    118.96 o
 -11   0   4     1375.40     1398.04     22.92 o
 -10   0   4     2025.92     1684.96     31.58 o
  -9   0   4      474.97      447.47     11.00 o
  -8   0   4     4711.62     3742.08     47.33 o
  -7   0   4     1622.98     1798.54     24.81 o
  -6   0   4       95.13      250.12      6.43 o
  -5   0   4     2738.93     1962.19     25.47 o
  -4   0   4     5631.22     6356.68     73.65 o
  -3   0   4    10471.30     8513.03     96.61 o
  -2   0   4     2251.82     2930.33     40.46 o
  -1   0   4     2610.64     3022.04     40.99 o
   0   0   4    23172.13    24390.45    272.77 o
   1   0   4     6872.92     5920.15     75.16 o
   2   0   4     2248.09     1202.78     16.01 o
   3   0   4     8819.83     9520.94    108.70 o
   4   0   4     2343.05     1788.06     23.90 o
   5   0   4      937.88     1187.20     19.86 o
   6   0   4       51.34      105.43      5.27 o
   7   0   4    15672.52    15591.68    178.54 o
   8   0   4     5657.14     6226.86     75.39 o
   9   0   4        1.39       29.09      5.46 o
  10   0   4     7120.05     6828.72     83.83 o
  11   0   4       37.19      185.19      8.55 o
  12   0   4     3242.09     3221.57     44.75 o
  13   0   4      338.22      303.88     11.16 o
  14   0   4       73.70      172.22      9.42 o
  15   0   4      133.12      231.40     13.94 o
  16   0   4       53.30       24.66      8.08 o
  17   0   4      396.52      303.91     17.72 o
  18   0   4     1792.40     1740.14     39.53 o
  19   0   4      774.49     1068.46     30.81 o
  20   0   4       69.50       75.80     22.56 o
  21   0   4       39.53       16.13     12.09 o
  22   0   4      264.87      300.60     25.48 o
  23   0   4     1293.07     1060.04     43.41 o
  24   0   4      200.15      168.07     21.60 o
  25   0   4      221.48      234.26     25.48 o
  26   0   4      119.52      143.31     23.54 o
  27   0   4      251.96      254.64     27.97 o
  28   0   4      208.35      298.22     31.25 o
  29   0   4      155.12      195.69     26.50 o
 -33   1   4      129.15       90.23     42.46 o
 -32   1   4       15.59        6.38     12.00 o
 -31   1   4       34.10       20.38     11.93 o
 -30   1   4       19.99       17.89     11.57 o
 -29   1   4      276.74      276.79     20.03 o
 -28   1   4       47.83       33.93     11.15 o
 -27   1   4      158.35      143.67     14.14 o
 -26   1   4      135.40      112.34     13.53 o
 -25   1   4     1877.09     1640.14     64.09 o
 -24   1   4       12.53       22.50     12.26 o
 -23   1   4       32.87       19.02     10.04 o
 -22   1   4       11.60       -3.10      7.00 o
 -21   1   4        1.44        1.62      5.32 o
 -20   1   4      247.79      227.63      9.79 o
 -19   1   4      728.59      766.24     19.40 o
 -18   1   4     1066.39     1055.00     16.99 o
 -17   1   4       27.77       23.48      3.74 o
 -16   1   4      304.93      316.62      7.99 o
 -15   1   4     1847.31     2147.67     23.50 o
 -14   1   4     1428.04     1368.84     18.47 o
 -13   1   4       36.98       57.76      3.82 o
 -12   1   4     8949.01     9717.20     82.07 o
 -11   1   4     1188.13     1242.81     39.74 o
 -10   1   4     2212.33     1970.02     20.05 o
  -9   1   4       14.08       28.80      3.10 o
  -8   1   4     1242.59     1011.51     11.21 o
  -7   1   4      898.91      878.31     10.23 o
  -6   1   4     4762.09     4955.31     42.13 o
  -5   1   4     2857.21     3409.24     29.42 o
  -4   1   4       30.21       44.24      3.03 o
  -3   1   4     2007.18     1848.89     16.46 o
  -2   1   4     2144.03     2025.53     18.88 o
  -1   1   4      483.15      225.36      4.57 o
   0   1   4     1483.10      988.90      9.66 o
   1   1   4       67.33       82.36      3.30 o
   2   1   4     2302.16     2152.53     19.36 o
   3   1   4     9191.26     7174.15     59.13 o
   4   1   4     1717.56     1240.52     14.27 o
   5   1   4     2747.08     2395.70     22.16 o
   6   1   4     1416.46     1766.23     19.64 o
   7   1   4     3361.41     3094.18     31.55 o
   8   1   4       42.20       58.38     13.27 o
   9   1   4      808.21      866.90     13.06 o
  10   1   4      131.55      222.77      7.40 o
  11   1   4     2621.07     2546.00     25.65 o
  12   1   4       14.09       29.38      4.24 o
  13   1   4       47.58       69.77      5.89 o
  14   1   4        0.71       -0.57      3.71 o
  15   1   4     1024.53     1023.90     19.94 o
  16   1   4      118.10      143.08      7.92 o
  17   1   4       27.11       26.76      6.32 o
  18   1   4       15.15       30.79      8.77 o
  19   1   4     1199.23     1008.22     24.03 o
  20   1   4      206.49      170.59     16.65 o
  21   1   4        0.66        0.37      7.18 o
  22   1   4      109.62       99.35     11.13 o
  23   1   4       50.77       58.96     11.83 o
  24   1   4       83.07       80.50     12.97 o
  25   1   4       83.34       92.59     13.69 o
  26   1   4      175.17      203.12     20.71 o
  27   1   4      102.53      111.13     15.44 o
  28   1   4      205.07      209.15     19.05 o
  29   1   4        6.63       23.13     13.84 o
 -33   2   4       14.02       21.23     34.50 o
 -32   2   4       61.74       53.53     14.67 o
 -31   2   4       38.53       42.64     12.97 o
 -30   2   4       14.82        3.54     10.92 o
 -29   2   4       45.90       46.72     12.14 o
 -28   2   4       23.67       15.80     10.16 o
 -27   2   4      111.22      117.71     13.46 o
 -26   2   4        3.18       -1.43      7.95 o
 -25   2   4      279.55      333.36     15.33 o
 -24   2   4       27.75       25.89      9.35 o
 -23   2   4     1245.84     1289.56     28.41 o
 -22   2   4      154.95      150.10     10.43 o
 -21   2   4      419.38      419.08     16.62 o
 -20   2   4      751.87      712.31     17.16 o
 -19   2   4       49.79       53.36      7.47 o
 -18   2   4      284.17      265.23     11.56 o
 -17   2   4        0.05        1.04      4.62 o
 -16   2   4     3054.41     2932.05     33.10 o
 -15   2   4       32.12       58.37      3.92 o
 -14   2   4     3072.06     3463.69     36.68 o
 -13   2   4       20.04       98.32      5.12 o
 -12   2   4     1371.49     1693.83     20.73 o
 -11   2   4       17.16       15.24      3.07 o
 -10   2   4     5030.89     5222.53     49.77 o
  -9   2   4     1606.12     1595.04     18.61 o
  -8   2   4     1187.58     1110.69     14.15 o
  -7   2   4      132.26      178.48      4.18 o
  -6   2   4      189.72      200.28      4.25 o
  -5   2   4      973.00     1006.72     11.44 o
  -4   2   4    42941.20    45824.72    361.95 o
  -3   2   4      750.30      502.32      7.85 o
  -2   2   4    43553.55    45905.48    387.09 o
  -1   2   4     3916.07     3437.21     30.09 o
   0   2   4    32885.79    38228.19    319.54 o
   1   2   4     2409.52     2301.74     21.53 o
   2   2   4     9399.82     9570.89     78.50 o
   3   2   4      620.53      689.92      8.90 o
   4   2   4      334.10      432.65      6.94 o
   5   2   4      401.38      357.47      6.39 o
   6   2   4      620.91      628.45     12.18 o
   7   2   4     7992.73     8395.00     76.82 o
   8   2   4    12597.04    12503.14    112.03 o
   9   2   4       61.01      123.17      8.27 o
  10   2   4     1579.42     1546.45     19.91 o
  11   2   4     2157.84     2314.61     27.27 o
  12   2   4       25.76       58.97      5.03 o
  13   2   4      145.25      196.78      7.86 o
  14   2   4        1.86        4.51      4.11 o
  15   2   4      702.98      784.01     16.89 o
  16   2   4      506.86      498.14     14.15 o
  17   2   4     2800.48     2503.24     35.23 o
  18   2   4        0.80       -3.34      6.66 o
  19   2   4       29.91       32.51      8.10 o
  20   2   4      628.68      738.67     25.18 o
  21   2   4      131.55      130.96     11.70 o
  22   2   4      280.82      234.27     14.91 o
  23   2   4      374.82      328.64     17.89 o
  24   2   4       10.20        5.55      8.92 o
  25   2   4      161.32      224.20     17.68 o
  26   2   4       22.58       31.10     11.57 o
  27   2   4        5.72        4.80     11.21 o
  28   2   4        0.02       25.69     13.02 o
  29   2   4       85.44       94.39     15.91 o
 -32   3   4        3.51      -29.19     29.19 o
 -31   3   4       37.07       42.18     12.97 o
 -30   3   4       59.30       75.88     13.88 o
 -29   3   4       17.68        7.68     11.17 o
 -28   3   4      164.77      163.11     14.89 o
 -27   3   4      470.04      512.28     21.34 o
 -26   3   4       47.57       28.14      9.92 o
 -25   3   4      463.84      403.53     19.33 o
 -24   3   4       13.77        3.55      7.50 o
 -23   3   4      625.72      520.96     23.16 o
 -22   3   4      247.77      230.27     14.44 o
 -21   3   4       96.26      100.51      9.21 o
 -20   3   4     1471.77     1353.49     25.10 o
 -19   3   4      116.25      117.54      8.91 o
 -18   3   4     1192.96     1041.37     20.50 o
 -17   3   4     2316.39     2248.79     32.44 o
 -16   3   4      132.84      142.57      8.67 o
 -15   3   4     1620.31     1573.38     27.15 o
 -14   3   4      107.23      139.46      6.74 o
 -13   3   4       79.82      117.49      5.83 o
 -12   3   4       67.89       85.01      4.85 o
 -11   3   4      483.51      568.36     10.68 o
 -10   3   4     1458.24     1609.35     19.99 o
  -9   3   4      712.05      693.41     12.39 o
  -8   3   4     2980.21     3188.25     30.23 o
  -7   3   4       17.13       11.31      2.63 o
  -6   3   4     1252.56     1298.89     14.87 o
  -5   3   4      154.69      223.85      5.30 o
  -4   3   4    15524.03    16738.09    136.26 o
  -3   3   4     5520.44     6348.06     54.48 o
  -2   3   4        6.06       77.40      4.85 o
  -1   3   4     3365.66     4040.26     36.25 o
   0   3   4       25.29       53.30      3.71 o
   1   3   4      198.06       67.71      3.57 o
   2   3   4     8733.05     9569.83     80.11 o
   3   3   4      884.86     1052.65     18.24 o
   4   3   4     2369.69     1896.04     20.17 o
   5   3   4     3302.38     3665.59     34.27 o
   6   3   4     2013.94     2019.61     21.46 o
   7   3   4        0.71       29.69      2.95 o
   8   3   4     2089.65     2471.91     25.27 o
   9   3   4       42.23       29.24      4.22 o
  10   3   4      124.53      123.16      6.34 o
  11   3   4     2498.95     2437.21     28.91 o
  12   3   4        0.07       11.14      5.08 o
  13   3   4      630.98      697.49     15.43 o
  14   3   4        0.24        7.72      5.08 o
  15   3   4      486.15      482.67     14.08 o
  16   3   4      121.74       70.24      7.98 o
  17   3   4       34.62       18.99      6.98 o
  18   3   4     1009.43     1007.16     21.45 o
  19   3   4      525.37      561.46     17.06 o
  20   3   4        2.63       25.79      8.92 o
  21   3   4     1119.96     1073.72     26.64 o
  22   3   4       69.70       67.53     14.71 o
  23   3   4       11.94       19.09      8.64 o
  24   3   4       19.65       13.25      9.81 o
  25   3   4        8.97       -5.20      9.66 o
  26   3   4      127.89      105.09     13.63 o
  27   3   4      126.44      150.17     17.62 o
  28   3   4      113.12      110.46     16.61 o
 -31   4   4        0.56      -13.03     26.54 o
 -30   4   4      212.43      257.96     19.00 o
 -29   4   4      253.61      321.63     19.78 o
 -28   4   4       35.91       23.75     11.43 o
 -27   4   4        0.72        9.49     10.99 o
 -26   4   4       83.84      103.63     16.20 o
 -25   4   4      139.63      146.22     12.58 o
 -24   4   4      543.25      535.61     21.37 o
 -23   4   4        3.82        9.96      9.00 o
 -22   4   4       16.97       14.32      7.81 o
 -21   4   4       12.90       14.03      7.43 o
 -20   4   4      355.28      328.95     14.49 o
 -19   4   4     2189.86     1973.02     31.77 o
 -18   4   4       33.37       39.68      7.38 o
 -17   4   4      894.97      881.45     19.16 o
 -16   4   4       30.30       30.12      5.84 o
 -15   4   4       15.64       23.57      5.68 o
 -14   4   4       89.66      103.24      7.76 o
 -13   4   4       32.15       50.57      5.43 o
 -12   4   4     1418.26     1492.18     25.30 o
 -11   4   4      762.22      637.12     12.18 o
 -10   4   4      110.37      112.66      7.19 o
  -9   4   4      248.30      221.10      6.50 o
  -8   4   4      268.21      176.83      8.68 o
  -7   4   4      106.63      141.44      5.30 o
  -6   4   4     1241.13     1181.91     18.50 o
  -5   4   4     1929.49     1988.90     21.41 o
  -4   4   4    12629.85    12582.30    105.08 o
  -3   4   4     7646.90     7794.10     64.13 o
  -2   4   4      193.55      210.49      5.87 o
  -1   4   4     1701.54     2036.04     21.31 o
   0   4   4      882.94      823.97     11.67 o
   1   4   4      512.15      409.02      8.12 o
   2   4   4      259.80      195.75      6.56 o
   3   4   4     4473.42     4054.93     38.34 o
   4   4   4      725.39      750.78     11.99 o
   5   4   4     3045.86     2685.03     27.85 o
   6   4   4      367.95      492.82      9.76 o
   7   4   4     1197.50     1389.48     24.40 o
   8   4   4      298.11      302.49      7.92 o
   9   4   4     3379.01     3135.16     35.49 o
  10   4   4      989.25      994.87     18.14 o
  11   4   4      973.92      939.53     19.05 o
  12   4   4       73.20       62.92      7.32 o
  13   4   4       30.70       38.16      6.55 o
  14   4   4       44.93       26.77      6.33 o
  15   4   4      591.31      514.54     15.11 o
  16   4   4       55.87       43.94      7.83 o
  17   4   4      570.78      540.49     16.19 o
  18   4   4      172.40      138.94     10.80 o
  19   4   4      260.45      247.81     13.88 o
  20   4   4     2833.05     2551.16     39.49 o
  21   4   4       32.70       50.93     10.40 o
  22   4   4        0.28       -8.61      8.61 o
  23   4   4      151.87      120.78     13.09 o
  24   4   4        2.55       12.74     10.54 o
  25   4   4       44.62       43.08     11.93 o
  26   4   4      183.94      206.36     15.50 o
  27   4   4       65.76       85.29     13.96 o
 -29   5   4      289.44      273.76     21.20 o
 -28   5   4       19.39       25.48     15.70 o
 -27   5   4        1.96       11.03     11.75 o
 -26   5   4      293.64      254.37     17.11 o
 -25   5   4      222.00      248.56     16.77 o
 -24   5   4      148.75      130.43     12.77 o
 -23   5   4      118.25      167.17     13.66 o
 -22   5   4      252.41      210.91     14.60 o
 -21   5   4      134.97       98.97     11.22 o
 -20   5   4       19.28       23.88      8.61 o
 -19   5   4      484.34      484.81     18.16 o
 -18   5   4       52.87       56.00      9.58 o
 -17   5   4     1169.67     1149.76     25.49 o
 -16   5   4      913.82     1009.74     23.24 o
 -15   5   4      420.46      397.45     22.22 o
 -14   5   4      515.92      510.16     15.63 o
 -13   5   4       50.02       79.03      8.54 o
 -12   5   4       32.35       36.25      5.31 o
 -11   5   4      896.99      897.25     15.14 o
 -10   5   4     1030.73     1049.34     17.27 o
  -9   5   4      330.75      338.20     11.21 o
  -8   5   4      919.75      954.37     14.25 o
  -7   5   4      315.97      320.29     12.58 o
  -6   5   4        0.00        1.99      3.40 o
  -5   5   4     5338.55     5175.49     48.40 o
  -4   5   4     1160.22     1093.38     15.22 o
  -3   5   4     3786.32     3863.68     37.75 o
  -2   5   4       64.67       41.59      5.56 o
  -1   5   4      281.25      292.75      9.35 o
   0   5   4       86.72      101.99      5.48 o
   1   5   4     1678.45     1598.42     19.58 o
   2   5   4        2.72        0.36      4.05 o
   3   5   4       85.30       84.01      5.57 o
   4   5   4        1.15       12.47      4.14 o
   5   5   4      228.54      238.31      7.93 o
   6   5   4      839.84      797.20     13.32 o
   7   5   4       17.98       13.58      4.47 o
   8   5   4     1417.60     1388.92     22.27 o
   9   5   4       12.34       16.31      5.41 o
  10   5   4      120.55      142.01      8.64 o
  11   5   4        4.65       -4.80      4.80 o
  12   5   4       13.05       15.56      6.32 o
  13   5   4      755.40      814.16     18.40 o
  14   5   4      132.85      158.47     10.40 o
  15   5   4      349.89      326.54     13.71 o
  16   5   4      165.71      123.03     12.46 o
  17   5   4       55.04       35.69      8.20 o
  18   5   4      426.97      359.73     15.78 o
  19   5   4       87.74       95.22     10.45 o
  20   5   4      323.29      351.29     16.76 o
  21   5   4       57.64       62.62     10.26 o
  22   5   4       30.71       30.37     10.80 o
  23   5   4       92.21       76.39     11.89 o
  24   5   4       43.97       25.80     17.85 o
  25   5   4        1.48      -11.19     11.19 o
  26   5   4        8.18        6.38     14.50 o
 -28   6   4       72.03       42.46     34.50 o
 -27   6   4      290.34      273.65     19.03 o
 -26   6   4        0.77        4.26     10.74 o
 -25   6   4      178.05      173.68     16.63 o
 -24   6   4      117.82      117.04     13.51 o
 -23   6   4       14.49        9.53     10.46 o
 -22   6   4      191.15      198.71     14.98 o
 -21   6   4      131.52      120.76     12.58 o
 -20   6   4      347.57      343.38     29.56 o
 -19   6   4       53.18       61.90     10.28 o
 -18   6   4       40.80       39.75      9.60 o
 -17   6   4      141.30       90.25     11.68 o
 -16   6   4        1.25        2.82      7.76 o
 -15   6   4      557.88      490.47     21.05 o
 -14   6   4      148.64      115.72     10.38 o
 -13   6   4      562.69      550.04     17.76 o
 -12   6   4      370.32      383.63     17.11 o
 -11   6   4       90.16       93.86     10.52 o
 -10   6   4      135.87      154.59      9.74 o
  -9   6   4     1043.56      908.00     19.17 o
  -8   6   4      626.13      649.32     15.90 o
  -7   6   4      280.49      294.86     11.88 o
  -6   6   4       51.70       82.87      6.97 o
  -5   6   4      219.99      272.46     13.10 o
  -4   6   4       25.55       46.32      6.40 o
  -3   6   4       22.90       21.10      6.20 o
  -2   6   4        6.76        0.09      4.32 o
  -1   6   4       64.57       69.75      6.48 o
   0   6   4      486.63      510.59     18.47 o
   1   6   4       21.21       17.36      4.66 o
   2   6   4       27.13       -2.94      4.35 o
   3   6   4        6.44        5.10      4.81 o
   4   6   4        0.42        1.52      6.12 o
   5   6   4        1.10       10.21      4.83 o
   6   6   4     4443.91     4492.25     57.48 o
   7   6   4       18.24       19.04      6.42 o
   8   6   4     1069.37     1072.53     23.03 o
   9   6   4       63.66       57.32      7.79 o
  10   6   4      304.46      313.13     13.14 o
  11   6   4       32.09       54.85      8.57 o
  12   6   4      452.13      493.92     19.39 o
  13   6   4       74.10      118.89     12.15 o
  14   6   4       82.63       61.47      9.45 o
  15   6   4      137.05      143.75     11.70 o
  16   6   4        0.41       -7.55      7.55 o
  17   6   4       34.00       29.04      9.04 o
  18   6   4       29.93       45.33     10.72 o
  19   6   4       65.34       46.45     11.53 o
  20   6   4      131.09      115.01     15.70 o
  21   6   4        1.03        9.81     10.82 o
  22   6   4      553.90      579.90     25.83 o
  23   6   4        0.46      -11.85     11.85 o
  24   6   4        6.11       -6.50     27.86 o
 -25   7   4      177.14      177.53     16.32 o
 -24   7   4        1.40       18.71     11.40 o
 -23   7   4       25.20       10.24     10.67 o
 -22   7   4       17.09        8.09     10.28 o
 -21   7   4      386.18      335.61     23.51 o
 -20   7   4       39.01       31.68     10.80 o
 -19   7   4       46.74       63.94     10.92 o
 -18   7   4        5.88       -1.84      8.92 o
 -17   7   4       15.42       21.23      9.36 o
 -16   7   4      241.39      216.94     14.74 o
 -15   7   4      135.10      126.23     12.22 o
 -14   7   4        1.63        0.30      8.23 o
 -13   7   4       43.85       50.34      9.56 o
 -12   7   4      201.84      215.15     16.51 o
 -11   7   4       28.19       36.39     12.26 o
 -10   7   4      624.40      661.17     21.90 o
  -9   7   4      212.82      206.88     13.10 o
  -8   7   4      101.98      109.39     11.00 o
  -7   7   4        3.35       -4.93      7.32 o
  -6   7   4     1606.14     1655.35     37.50 o
  -5   7   4        2.72       20.62      8.43 o
  -4   7   4        2.25        8.22      7.31 o
  -3   7   4       23.51       24.46      7.06 o
  -2   7   4       62.48       71.52      8.33 o
  -1   7   4      227.02      224.25     11.94 o
   0   7   4       73.86       76.76     12.04 o
   1   7   4     1481.19     1460.76     26.32 o
   2   7   4      172.06      188.53     11.30 o
   3   7   4      447.76      476.14     17.27 o
   4   7   4       20.96       13.28      7.96 o
   5   7   4     1409.91     1513.23     38.36 o
   6   7   4      280.32      343.43     17.43 o
   7   7   4        2.22       11.14      8.44 o
   8   7   4       60.74       61.21     14.99 o
   9   7   4      889.45      924.14     26.39 o
  10   7   4       24.19       44.55     10.29 o
  11   7   4        7.49        8.91      8.93 o
  12   7   4        4.65       11.18      9.41 o
  13   7   4        9.50        7.70      9.37 o
  14   7   4      388.56      324.73     19.05 o
  15   7   4       41.20       25.46     11.21 o
  16   7   4      106.82      137.35     15.30 o
  17   7   4      167.31      181.27     16.87 o
  18   7   4      216.53      210.35     17.79 o
  19   7   4       20.21       23.38     12.77 o
  20   7   4        1.30       24.41     12.25 o
  21   7   4      121.90      142.51     16.63 o
  22   7   4       51.57       78.28     22.52 o
 -22   8   4        1.53        2.51     11.75 o
 -21   8   4        0.13        3.14     16.85 o
 -20   8   4       10.00        5.75     11.39 o
 -19   8   4       24.77       34.28     12.86 o
 -18   8   4       40.64       46.74     16.76 o
 -17   8   4       77.10       96.23     18.77 o
 -16   8   4       66.09       74.40     16.88 o
 -15   8   4        1.34       -1.42     10.35 o
 -14   8   4       99.93      121.37     14.82 o
 -13   8   4      298.47      323.03     20.02 o
 -12   8   4       37.85       39.09     11.39 o
 -11   8   4      110.32      131.02     17.24 o
 -10   8   4      121.36      131.02     14.31 o
  -9   8   4      549.35      508.60     21.65 o
  -8   8   4      144.90      158.42     14.67 o
  -7   8   4       37.15       69.14     10.67 o
  -6   8   4      136.19      191.17     17.51 o
  -5   8   4       77.57       67.22     11.02 o
  -4   8   4      221.24      220.70     16.41 o
  -3   8   4      404.95      373.65     26.35 o
  -2   8   4       63.05       65.33     10.52 o
  -1   8   4      407.15      400.24     16.61 o
   0   8   4        0.15       -7.39      7.39 o
   1   8   4       33.58       20.79      8.76 o
   2   8   4      139.89      146.68     12.26 o
   3   8   4      237.56      226.98     15.99 o
   4   8   4        6.64       -8.77      8.77 o
   5   8   4      615.37      619.82     26.83 o
   6   8   4       19.98       33.67     10.77 o
   7   8   4      660.43      603.34     25.47 o
   8   8   4      295.49      335.24     19.34 o
   9   8   4       84.13       82.33     12.77 o
  10   8   4       69.78       74.78     12.34 o
  11   8   4      850.05      815.85     34.66 o
  12   8   4      179.90      195.06     16.81 o
  13   8   4       82.14       72.22     20.08 o
  14   8   4      166.69      125.50     15.51 o
  15   8   4       10.26       11.11     11.21 o
  16   8   4       45.87       58.50     13.60 o
  17   8   4        0.16       -7.73     11.15 o
  18   8   4      127.76      114.57     16.11 o
  19   8   4        0.21        3.05     18.48 o
 -18   9   4       71.28       52.11     14.14 o
 -17   9   4      287.98      309.89     21.86 o
 -16   9   4      154.99      201.17     25.13 o
 -15   9   4      387.90      386.34     23.36 o
 -14   9   4      237.73      241.00     19.95 o
 -13   9   4       32.26       52.51     13.02 o
 -12   9   4       66.85       56.33     13.60 o
 -11   9   4        0.02       -0.14     12.64 o
 -10   9   4      271.70      251.05     19.12 o
  -9   9   4        3.63        2.40     10.98 o
  -8   9   4      177.51      173.92     17.24 o
  -7   9   4       14.06       45.82     12.65 o
  -6   9   4      847.58      874.35     25.67 o
  -5   9   4     1031.67     1068.27     28.30 o
  -4   9   4       30.08       16.79     10.67 o
  -3   9   4       17.18        6.47     10.37 o
  -2   9   4        0.79       -2.39      9.62 o
  -1   9   4       25.40       -3.89     10.49 o
   0   9   4       10.59       -7.41      9.83 o
   1   9   4      150.47      151.37     14.87 o
   2   9   4       75.55       64.87     12.67 o
   3   9   4      114.62      114.89     13.94 o
   4   9   4        0.06      -14.17     14.17 o
   5   9   4        3.80       -4.95     16.85 o
   6   9   4     1194.00     1110.98     32.93 o
   7   9   4      163.53      162.02     16.60 o
   8   9   4       22.31       24.65     18.00 o
   9   9   4       86.35       91.53     14.86 o
  10   9   4      475.56      501.35     25.90 o
  11   9   4       16.83       44.79     13.30 o
  12   9   4      131.17      153.44     17.58 o
  13   9   4        4.16       -1.76     11.39 o
  14   9   4      260.82      260.44     28.73 o
  15   9   4       49.16       39.23     21.52 o
 -12  10   4        1.53       -7.21     12.36 o
 -11  10   4       60.25       46.94     14.35 o
 -10  10   4        0.06       10.68     12.58 o
  -9  10   4       41.55       74.28     15.30 o
  -8  10   4       87.41       97.89     15.73 o
  -7  10   4       12.15        2.50     12.58 o
  -6  10   4      219.32      213.16     20.80 o
  -5  10   4        3.26       12.91     13.35 o
  -4  10   4       39.57       40.07     13.39 o
  -3  10   4       57.59       46.24     13.94 o
  -2  10   4       80.69       76.94     15.04 o
  -1  10   4        9.01        8.16     12.34 o
   0  10   4       11.90       12.65     13.62 o
   1  10   4       14.11       39.81     15.17 o
   2  10   4       55.11       64.04     15.51 o
   3  10   4       40.77       17.13     14.92 o
   4  10   4        8.12       -7.57     15.54 o
   5  10   4      689.96      661.11     27.69 o
   6  10   4       47.41       49.40     17.91 o
   7  10   4        3.86       -6.48     15.70 o
   8  10   4      215.38      221.74     28.35 o
   9  10   4       50.88       -3.16     45.11 o
 -33   1   5       93.21      116.72     19.14 o
 -32   1   5      122.12      128.24     16.27 o
 -31   1   5        7.22       -1.02     10.29 o
 -30   1   5       30.04       34.06     11.95 o
 -29   1   5      167.39      192.72     23.75 o
 -28   1   5       56.34       64.93     12.77 o
 -27   1   5      304.63      284.62     19.16 o
 -26   1   5       12.07       30.89      9.99 o
 -25   1   5     2418.20     2139.37     43.59 o
 -24   1   5       29.57       42.48     10.29 o
 -23   1   5     1240.16     1336.68     27.89 o
 -22   1   5     1405.56     1445.51     28.80 o
 -21   1   5      166.04      160.65     10.30 o
 -20   1   5     1032.19      968.73     19.25 o
 -19   1   5        2.11       13.76      5.08 o
 -18   1   5      195.40      183.29      6.93 o
 -17   1   5      820.53      644.73     12.68 o
 -16   1   5      282.97      337.79      9.22 o
 -15   1   5     1125.42     1085.38     14.46 o
 -14   1   5     1060.94     1166.50     15.02 o
 -13   1   5       53.24       55.78      3.83 o
 -12   1   5     1969.92     1753.98     19.08 o
 -11   1   5     1165.00     1112.87     13.47 o
 -10   1   5       96.01       98.13      5.02 o
  -9   1   5       81.76       29.84      2.69 o
  -8   1   5      372.51      142.23      7.55 o
  -7   1   5      931.82      772.58      9.27 o
  -6   1   5    10579.25    10095.19     82.34 o
  -5   1   5    18681.18    19439.94    146.57 o
  -4   1   5    27504.31    31335.83    247.57 o
  -3   1   5     2876.16     1721.22     15.57 o
  -2   1   5     9081.37    11219.02     89.77 o
  -1   1   5    14585.63    15826.20    125.76 o
   0   1   5     1366.07     1070.30     10.54 o
   1   1   5     2860.36     3573.13     32.41 o
   2   1   5     1850.67     1790.61     16.57 o
   3   1   5      195.46      442.89      6.17 o
   4   1   5       35.23      174.76      8.36 o
   5   1   5      955.26      831.51     12.44 o
   6   1   5      255.54      276.53     10.54 o
   7   1   5        6.54       31.95      4.00 o
   8   1   5     4334.36     4590.12     40.94 o
   9   1   5      199.02      267.04      6.26 o
  10   1   5      504.38      519.99      8.76 o
  11   1   5     3235.59     3497.61     34.29 o
  12   1   5      673.43      805.36     12.72 o
  13   1   5        0.80        1.79      3.54 o
  14   1   5     1342.59     1126.85     17.84 o
  15   1   5      935.29      925.26     16.30 o
  16   1   5      443.67      464.31     13.23 o
  17   1   5        7.24       -3.52      8.14 o
  18   1   5     3205.25     2824.24     43.77 o
  19   1   5      873.22      975.24     23.39 o
  20   1   5       52.56       31.95      8.43 o
  21   1   5        4.06        4.70      8.05 o
  22   1   5       85.01       70.17     12.14 o
  23   1   5        0.08       -9.41      9.41 o
  24   1   5      232.89      185.62     16.44 o
  25   1   5       55.74       62.59     22.60 o
  26   1   5       72.72       82.39     14.04 o
  27   1   5       77.31       82.95     15.07 o
  28   1   5        3.92       23.32     13.35 o
  29   1   5       54.97       15.92     26.54 o
 -33   2   5       12.04       61.03     37.15 o
 -32   2   5        0.03       13.34     11.72 o
 -31   2   5        2.38       -7.61     10.92 o
 -30   2   5       20.99       36.61     12.04 o
 -29   2   5        0.65        2.37      9.96 o
 -28   2   5        0.90       14.36     10.16 o
 -27   2   5      328.03      291.59     18.84 o
 -26   2   5       21.17       21.67      8.83 o
 -25   2   5      216.33      202.60     14.21 o
 -24   2   5     2527.94     2274.83     40.29 o
 -23   2   5       69.28       53.25      8.04 o
 -22   2   5      327.17      321.06     13.57 o
 -21   2   5        0.35       -5.07      7.32 o
 -20   2   5      514.69      518.59     14.81 o
 -19   2   5       17.89       18.17      6.19 o
 -18   2   5       10.50       22.29      5.38 o
 -17   2   5     2451.52     2322.07     34.54 o
 -16   2   5       52.44       86.19      6.72 o
 -15   2   5       12.35       17.81      3.55 o
 -14   2   5     2065.46     2349.52     27.24 o
 -13   2   5      797.67      981.79     14.40 o
 -12   2   5      381.43      405.49      8.69 o
 -11   2   5      327.65      421.80      8.31 o
 -10   2   5      570.04      648.23     10.70 o
  -9   2   5       46.93       24.43      4.01 o
  -8   2   5     1580.56     1655.79     16.88 o
  -7   2   5      551.68      539.36      7.61 o
  -6   2   5       83.15      115.35     11.35 o
  -5   2   5     5246.81     5272.80     44.99 o
  -4   2   5    41501.12    44294.09    373.82 o
  -3   2   5    13617.40    12980.76    112.44 o
  -2   2   5      299.46      504.85      7.60 o
  -1   2   5      482.82      399.86      6.15 o
   0   2   5     5554.10     5467.05     46.33 o
   1   2   5      780.57      765.34     12.94 o
   2   2   5     1725.54     1647.13     19.65 o
   3   2   5      104.04       53.57      3.34 o
   4   2   5       91.48      187.75      6.33 o
   5   2   5      176.39      110.61      4.05 o
   6   2   5      214.14      231.59      5.33 o
   7   2   5      934.55      968.13     15.22 o
   8   2   5      489.96      448.24     15.63 o
   9   2   5      105.20       97.14      5.22 o
  10   2   5     1188.52     1206.09     17.09 o
  11   2   5      387.87      409.40      9.82 o
  12   2   5        7.93        7.22      4.00 o
  13   2   5      530.25      482.68     11.36 o
  14   2   5        6.56        4.49      4.10 o
  15   2   5       14.23       21.47      5.88 o
  16   2   5     2027.95     1987.01     30.22 o
  17   2   5      735.13      688.48     17.46 o
  18   2   5      189.76      207.99     11.76 o
  19   2   5     1190.70     1118.70     25.54 o
  20   2   5      185.22      204.74     13.39 o
  21   2   5       19.87        6.01      8.20 o
  22   2   5      412.65      422.45     18.54 o
  23   2   5       63.58       58.65     10.67 o
  24   2   5        3.99        0.77      8.50 o
  25   2   5        0.21       -4.84     10.16 o
  26   2   5      136.54      158.98     16.81 o
  27   2   5       58.68       64.49     13.69 o
  28   2   5      165.42      187.39     18.56 o
 -32   3   5        4.99       -0.05     11.57 o
 -31   3   5       13.05        1.78     11.75 o
 -30   3   5        0.25        6.00     11.57 o
 -29   3   5      232.47      190.77     15.07 o
 -28   3   5       26.80       23.14     10.59 o
 -27   3   5       36.60       50.24     10.80 o
 -26   3   5      557.23      582.41     22.20 o
 -25   3   5      374.56      329.11     19.66 o
 -24   3   5       38.12       36.40      8.36 o
 -23   3   5      646.76      512.15     17.19 o
 -22   3   5      623.77      596.23     21.57 o
 -21   3   5       11.24       20.43      7.29 o
 -20   3   5      950.17      980.21     21.15 o
 -19   3   5      442.50      382.45     13.69 o
 -18   3   5       44.73       70.04      7.29 o
 -17   3   5     1115.48     1076.77     20.63 o
 -16   3   5     1193.65     1139.02     20.62 o
 -15   3   5       94.47      134.74      6.41 o
 -14   3   5       49.22       70.58      5.06 o
 -13   3   5      148.28      267.41     14.43 o
 -12   3   5     1722.30     1804.59     22.42 o
 -11   3   5       95.94      120.75      5.63 o
 -10   3   5     1089.79      997.97     14.59 o
  -9   3   5       17.71        5.42      2.39 o
  -8   3   5      161.28      249.42     15.29 o
  -7   3   5      584.14      649.74      9.30 o
  -6   3   5      402.33      437.84      8.16 o
  -5   3   5      575.58      599.51      8.86 o
  -4   3   5     1769.94     1883.01     21.17 o
  -3   3   5      219.95      224.20      6.32 o
  -2   3   5      115.52      158.41      5.40 o
  -1   3   5      604.42      315.99      6.14 o
   0   3   5       17.73        0.34      2.25 o
   1   3   5      125.62      229.37      5.93 o
   2   3   5    10972.50     9734.40     81.52 o
   3   3   5      308.44      431.37      7.94 o
   4   3   5      166.25      168.41      5.43 o
   5   3   5      565.51      734.27     10.66 o
   6   3   5       67.99       66.44      5.02 o
   7   3   5     2365.51     2390.45     25.28 o
   8   3   5      231.91      335.80     18.18 o
   9   3   5      307.89      298.74      8.67 o
  10   3   5     2944.68     2834.92     32.35 o
  11   3   5     1179.10     1131.30     17.39 o
  12   3   5       34.40       43.35      6.11 o
  13   3   5        0.55       58.16      7.29 o
  14   3   5     1051.94     1021.64     24.96 o
  15   3   5      145.88      166.29      9.97 o
  16   3   5      158.34      118.17      9.16 o
  17   3   5       32.44       12.80      7.26 o
  18   3   5       13.62       44.20      8.77 o
  19   3   5       26.22       24.79     10.52 o
  20   3   5       63.24       79.26     10.96 o
  21   3   5      208.48      179.19     14.04 o
  22   3   5        2.44       10.60      8.03 o
  23   3   5      105.99      126.24     12.93 o
  24   3   5        6.81       -9.09      9.09 o
  25   3   5       92.87       91.95     12.93 o
  26   3   5      508.15      579.41     23.45 o
  27   3   5        0.28       13.49     11.93 o
  28   3   5      106.90      115.26     20.67 o
 -31   4   5        1.07      -12.09     12.79 o
 -30   4   5      314.15      361.67     21.50 o
 -29   4   5       75.32       66.85     15.08 o
 -28   4   5       14.33       10.03     10.15 o
 -27   4   5       45.56       30.02     16.27 o
 -26   4   5        0.02        4.46      8.67 o
 -25   4   5      153.86      193.21     13.41 o
 -24   4   5      122.99      142.45     11.88 o
 -23   4   5      390.56      389.23     18.55 o
 -22   4   5       66.54       62.64      8.86 o
 -21   4   5        0.47       -6.65      6.65 o
 -20   4   5      211.52      229.13     11.99 o
 -19   4   5       90.22      143.02     11.19 o
 -18   4   5       19.37       16.36      6.55 o
 -17   4   5      216.95      232.52     11.48 o
 -16   4   5       52.69       46.74      6.65 o
 -15   4   5       34.47       30.78      5.78 o
 -14   4   5     1607.00     1677.10     22.93 o
 -13   4   5     1067.08      948.92     15.84 o
 -12   4   5      898.58      892.77     14.81 o
 -11   4   5      716.07      609.44     12.24 o
 -10   4   5       27.40       37.12      6.02 o
  -9   4   5        5.08       13.71      2.99 o
  -8   4   5       40.06        0.43      2.66 o
  -7   4   5      479.74      600.81      9.91 o
  -6   4   5     3374.16     3286.02     31.97 o
  -5   4   5      237.25      160.15      5.87 o
  -4   4   5     2333.72     2150.76     37.38 o
  -3   4   5       27.99       38.52      5.15 o
  -2   4   5      219.52      302.90      8.18 o
  -1   4   5     1411.26     1137.42     16.02 o
   0   4   5       67.74       49.42      3.77 o
   1   4   5     2094.24     2121.40     24.62 o
   2   4   5       31.40        6.16      3.18 o
   3   4   5       25.93       94.67      4.96 o
   4   4   5      139.45      116.34      5.66 o
   5   4   5      485.75      322.79      8.06 o
   6   4   5     3847.37     4090.83     39.33 o
   7   4   5      618.34      671.45     11.51 o
   8   4   5     3958.95     3805.88     41.18 o
   9   4   5      755.10      722.55     14.71 o
  10   4   5      542.04      560.38     13.70 o
  11   4   5       21.60       48.20     11.72 o
  12   4   5       21.20        8.76      5.52 o
  13   4   5     1741.18     1710.40     27.24 o
  14   4   5      213.46      165.90     10.02 o
  15   4   5      188.32      163.91     10.65 o
  16   4   5      285.81      275.00     12.93 o
  17   4   5       63.95       70.71      8.67 o
  18   4   5       17.09       16.82      7.67 o
  19   4   5      170.45      163.63     11.74 o
  20   4   5      328.64      335.72     19.25 o
  21   4   5      111.78      130.84     12.83 o
  22   4   5        5.52       22.86      9.82 o
  23   4   5        0.12       14.42      9.44 o
  24   4   5       12.97        9.62     13.17 o
  25   4   5       66.39       52.12     10.69 o
  26   4   5        0.76      -12.18     15.28 o
  27   4   5       78.35       55.04     25.48 o
 -30   5   5       12.25       -1.85     21.52 o
 -29   5   5        0.16       -8.21     11.53 o
 -28   5   5       11.75       -6.98     11.21 o
 -27   5   5      448.29      430.32     21.15 o
 -26   5   5       25.88       22.78     10.46 o
 -25   5   5      205.00      205.16     15.28 o
 -24   5   5        0.00        8.06      8.88 o
 -23   5   5      111.28      115.67     12.01 o
 -22   5   5      574.52      546.09     20.49 o
 -21   5   5      137.07      135.40     15.40 o
 -20   5   5      578.34      521.99     18.77 o
 -19   5   5       81.14       95.77     10.54 o
 -18   5   5       10.15        5.19      7.53 o
 -17   5   5      798.99      756.55     24.13 o
 -16   5   5      762.32      704.99     19.18 o
 -15   5   5      163.75      136.98     10.47 o
 -14   5   5      223.93      212.89     11.70 o
 -13   5   5      229.48      223.86     12.09 o
 -12   5   5      895.29      906.61     22.58 o
 -11   5   5       34.49       34.85      6.37 o
 -10   5   5     1068.76      876.88     17.06 o
  -9   5   5       60.89       51.91      5.78 o
  -8   5   5      804.70      723.02     13.43 o
  -7   5   5       80.53       90.98      7.72 o
  -6   5   5     2671.10     2515.77     30.02 o
  -5   5   5       49.36       59.88      5.70 o
  -4   5   5     5783.94     5506.24     55.55 o
  -3   5   5       11.43        5.00      4.44 o
  -2   5   5      827.37      842.82     14.05 o
  -1   5   5      595.21      691.38     12.93 o
   0   5   5       95.81      115.31      5.53 o
   1   5   5     1182.14     1179.28     16.02 o
   2   5   5     1909.33     2032.45     23.09 o
   3   5   5     1608.49     1506.28     19.14 o
   4   5   5       40.26       50.94      4.80 o
   5   5   5     1205.36     1185.45     16.85 o
   6   5   5      118.26       97.67      6.12 o
   7   5   5      321.89      342.80     11.00 o
   8   5   5      226.62      244.49      9.87 o
   9   5   5      135.66      118.39      7.63 o
  10   5   5        1.18        3.33      6.72 o
  11   5   5        7.37        6.80      5.44 o
  12   5   5      100.87       99.38      8.47 o
  13   5   5        2.56       21.35      7.89 o
  14   5   5      305.46      255.88     12.73 o
  15   5   5        6.72        0.53      6.55 o
  16   5   5       35.41       39.64      8.04 o
  17   5   5        1.65       -6.86      6.86 o
  18   5   5      833.07      750.06     20.47 o
  19   5   5      288.57      291.94     14.89 o
  20   5   5       39.14       26.22      8.68 o
  21   5   5       17.55       17.02      8.94 o
  22   5   5       14.59        4.16      9.44 o
  23   5   5       10.16       19.38     10.80 o
  24   5   5       52.84       73.21     13.12 o
  25   5   5      210.97      253.60     18.71 o
 -28   6   5        2.63       14.45     14.55 o
 -27   6   5       49.57       39.61     12.27 o
 -26   6   5        0.04       -7.43     10.15 o
 -25   6   5      120.76      129.94     13.82 o
 -24   6   5      739.99      617.95     29.40 o
 -23   6   5       36.18       44.67     10.66 o
 -22   6   5       10.05       17.87      9.22 o
 -21   6   5      141.51      153.96     13.34 o
 -20   6   5       25.46       21.62      9.04 o
 -19   6   5      678.46      624.54     21.00 o
 -18   6   5      208.95      248.24     14.93 o
 -17   6   5      351.42      268.21     14.93 o
 -16   6   5      126.76      111.86     11.02 o
 -15   6   5       17.47       13.35      7.53 o
 -14   6   5        1.13        5.53      7.08 o
 -13   6   5      232.59      291.13     14.35 o
 -12   6   5       38.68       53.91      8.54 o
 -11   6   5       32.27       38.45      6.65 o
 -10   6   5       44.42       45.08      7.38 o
  -9   6   5      173.85      206.93     11.87 o
  -8   6   5     1408.70     1577.82     25.69 o
  -7   6   5       71.33      123.54      9.89 o
  -6   6   5     4055.00     4140.01     45.61 o
  -5   6   5     2374.41     2264.03     33.77 o
  -4   6   5     1991.59     1976.41     30.55 o
  -3   6   5       96.98       78.00      8.54 o
  -2   6   5        0.01       -4.30      4.70 o
  -1   6   5      785.79      843.55     16.35 o
   0   6   5       29.01        9.21      4.76 o
   1   6   5      132.12       94.76      7.07 o
   2   6   5        0.28       -1.65      4.56 o
   3   6   5      718.71      733.25     15.03 o
   4   6   5      132.77      119.64      7.06 o
   5   6   5        3.11        7.97      5.33 o
   6   6   5        0.65      165.96     11.92 o
   7   6   5     1018.98     1041.46     23.11 o
   8   6   5      128.05      152.56      9.91 o
   9   6   5        4.30        3.78      6.28 o
  10   6   5      319.32      287.78     13.66 o
  11   6   5     1110.52     1130.04     24.09 o
  12   6   5       16.98       30.99      8.23 o
  13   6   5      420.23      399.40     15.73 o
  14   6   5       56.87       32.69      8.92 o
  15   6   5      791.19      735.65     21.06 o
  16   6   5        0.16        1.95      7.50 o
  17   6   5      121.71      131.75     14.96 o
  18   6   5      275.34      302.25     16.80 o
  19   6   5      121.25      115.28     12.88 o
  20   6   5      385.46      422.74     22.57 o
  21   6   5      124.90      101.99     14.80 o
  22   6   5       37.91       72.13     17.24 o
  23   6   5       49.96       70.23     17.85 o
 -26   7   5      111.54       88.90     26.27 o
 -25   7   5      167.37      198.09     17.32 o
 -24   7   5        2.65       -6.74     10.42 o
 -23   7   5       16.13       -0.64      9.66 o
 -22   7   5       88.26       96.43     12.88 o
 -21   7   5       49.42       52.59     11.72 o
 -20   7   5      224.43      213.12     14.52 o
 -19   7   5      211.56      244.55     16.01 o
 -18   7   5      126.40      111.47     12.27 o
 -17   7   5       21.42       18.88      9.17 o
 -16   7   5       21.44       20.29     12.38 o
 -15   7   5      835.14      837.85     23.46 o
 -14   7   5       27.49       30.95      9.13 o
 -13   7   5        6.30        4.72      7.79 o
 -12   7   5        0.70        2.04      7.31 o
 -11   7   5        8.08        8.55      7.84 o
 -10   7   5       86.70      122.24     14.02 o
  -9   7   5        6.47       23.24      7.53 o
  -8   7   5       96.29       90.84      8.82 o
  -7   7   5        7.23       10.61      6.71 o
  -6   7   5      409.54      423.29     17.64 o
  -5   7   5     4033.61     3801.40     58.11 o
  -4   7   5       46.13       54.73      8.33 o
  -3   7   5      113.07      135.14     10.07 o
  -2   7   5      143.28      142.62     10.19 o
  -1   7   5        6.65       44.80      8.90 o
   0   7   5       54.66       47.05      9.49 o
   1   7   5      236.46      275.59     12.93 o
   2   7   5      262.85      289.99     18.40 o
   3   7   5      650.77      588.27     18.08 o
   4   7   5        0.02       -8.43      8.43 o
   5   7   5      345.99      396.41     17.88 o
   6   7   5      741.04      685.30     22.27 o
   7   7   5      300.25      309.82     17.48 o
   8   7   5       19.58       32.61      9.58 o
   9   7   5       47.91       46.62     10.78 o
  10   7   5      112.67      104.66     12.34 o
  11   7   5       62.17       55.69     10.98 o
  12   7   5       32.85       19.65     11.49 o
  13   7   5      424.85      456.24     20.64 o
  14   7   5      105.55       68.88     12.34 o
  15   7   5      383.59      359.99     21.03 o
  16   7   5      542.00      498.90     23.68 o
  17   7   5      288.37      290.02     19.69 o
  18   7   5      180.10      177.46     21.45 o
  19   7   5      141.41       91.11     15.37 o
  20   7   5       93.79       87.01     16.31 o
  21   7   5       12.11       -6.53     17.62 o
 -23   8   5       29.44       45.11     31.84 o
 -22   8   5       43.26       43.02     16.09 o
 -21   8   5       15.01       25.29     12.52 o
 -20   8   5        9.95        0.40     14.82 o
 -19   8   5        0.10       -6.33     11.15 o
 -18   8   5      751.99      717.50     28.91 o
 -17   8   5       22.99       33.85     11.93 o
 -16   8   5       65.34       42.61     13.79 o
 -15   8   5      273.97      277.72     19.24 o
 -14   8   5        0.60        4.20     10.12 o
 -13   8   5      100.93       97.18     14.14 o
 -12   8   5      135.23      124.91     14.69 o
 -11   8   5        2.21       14.50     10.56 o
 -10   8   5      470.55      475.18     21.28 o
  -9   8   5       14.24       16.10     10.43 o
  -8   8   5      149.07      154.25     13.11 o
  -7   8   5     1143.65     1068.96     36.30 o
  -6   8   5      559.66      592.87     20.19 o
  -5   8   5       79.10       48.87     10.33 o
  -4   8   5       31.65       34.92     12.70 o
  -3   8   5       91.38      106.68     11.51 o
  -2   8   5       67.34       76.83     10.20 o
  -1   8   5        2.20        2.32      7.65 o
   0   8   5       27.76       23.91     10.62 o
   1   8   5      173.64      197.02     13.60 o
   2   8   5       55.65       42.14      9.40 o
   3   8   5      251.83      256.06     16.87 o
   4   8   5        2.85        2.08      9.58 o
   5   8   5      116.46      124.27     13.29 o
   6   8   5      407.76      374.64     30.65 o
   7   8   5       11.02        5.16     14.60 o
   8   8   5      779.25      732.78     25.85 o
   9   8   5       62.80       87.09     13.28 o
  10   8   5      159.10      149.93     15.24 o
  11   8   5      456.00      437.09     22.43 o
  12   8   5       20.04       19.61     11.72 o
  13   8   5      942.16      906.90     29.48 o
  14   8   5       61.28       61.24     13.65 o
  15   8   5        2.00        1.60     12.56 o
  16   8   5      171.57      158.14     17.68 o
  17   8   5        0.06        0.46     11.75 o
  18   8   5      132.19      104.84     26.43 o
 -19   9   5        6.77      -15.92     18.57 o
 -18   9   5        8.59       18.39     12.92 o
 -17   9   5        3.75       13.55     13.46 o
 -16   9   5      252.41      279.53     22.22 o
 -15   9   5      111.70      104.64     16.06 o
 -14   9   5      180.20      154.47     17.62 o
 -13   9   5      134.16      160.08     17.29 o
 -12   9   5      195.22      211.89     25.28 o
 -11   9   5      132.04      135.35     22.60 o
 -10   9   5      125.84      131.84     18.77 o
  -9   9   5       16.42       20.93     17.24 o
  -8   9   5      184.97      206.83     18.01 o
  -7   9   5      997.53      985.83     30.38 o
  -6   9   5       63.30       72.67     11.98 o
  -5   9   5       38.49       63.26     11.89 o
  -4   9   5       24.46       10.07     10.15 o
  -3   9   5        3.49      -10.37     10.37 o
  -2   9   5       14.72       18.65     11.30 o
  -1   9   5      170.44      145.44     15.17 o
   0   9   5        0.40       -9.88      9.88 o
   1   9   5      177.17      184.57     18.62 o
   2   9   5       39.45       44.81     11.57 o
   3   9   5       50.31       71.57     14.53 o
   4   9   5       38.52       18.11     10.98 o
   5   9   5       12.04       -1.45     12.26 o
   6   9   5      153.66      166.19     16.60 o
   7   9   5      212.81      192.75     17.80 o
   8   9   5        0.15       16.00     12.62 o
   9   9   5      521.47      550.47     25.55 o
  10   9   5       59.43       69.20     14.50 o
  11   9   5      150.08      121.00     15.73 o
  12   9   5       26.80       29.48     13.69 o
  13   9   5       15.38       13.33     13.69 o
  14   9   5      171.43      155.95     22.22 o
 -13  10   5      182.95       92.89     42.46 o
 -12  10   5       62.39       44.15     14.42 o
 -11  10   5       64.89       86.50     16.06 o
 -10  10   5       11.61       12.91     12.67 o
  -9  10   5        8.17       34.78     13.84 o
  -8  10   5      208.66      199.56     19.34 o
  -7  10   5       32.17        1.98     12.92 o
  -6  10   5       53.94       41.62     15.17 o
  -5  10   5      160.76      134.58     27.34 o
  -4  10   5      454.97      457.40     24.30 o
  -3  10   5       15.03        3.30     12.12 o
  -2  10   5       44.31       31.54     13.13 o
  -1  10   5       35.01       50.20     18.81 o
   0  10   5      169.34      142.01     18.62 o
   1  10   5        5.04       -2.96     12.71 o
   2  10   5      207.33      209.13     20.80 o
   3  10   5      239.90      264.55     23.61 o
   4  10   5       99.01      103.27     17.87 o
   5  10   5       19.04       20.60     24.13 o
   6  10   5       72.52       58.61     15.07 o
   7  10   5      212.83      204.67     29.11 o
   8  10   5       16.32       15.68     55.72 o
 -33   0   6       73.44       88.69     61.03 o
 -32   0   6        0.17       19.37     23.88 o
 -31   0   6        0.93       28.35     17.17 o
 -30   0   6       45.70       65.20     18.08 o
 -29   0   6      213.52      244.57     26.07 o
 -28   0   6      258.76      300.69     27.41 o
 -27   0   6       56.38       45.78     14.66 o
 -26   0   6     1191.79     1067.08     63.76 o
 -25   0   6       46.48       49.95     15.87 o
 -24   0   6     5204.49     4798.05    104.88 o
 -23   0   6       30.80       29.19     12.74 o
 -22   0   6       79.35       58.01     22.56 o
 -21   0   6     1336.17     1700.29     38.58 o
 -20   0   6      127.14       64.24      7.26 o
 -19   0   6     2566.91     2616.37     65.03 o
 -18   0   6        5.25        7.14      5.51 o
 -17   0   6     5352.69     5540.92     72.76 o
 -16   0   6      797.05      725.59     19.18 o
 -15   0   6       24.15       29.60      4.83 o
 -14   0   6    15199.02    16933.83    176.02 o
 -13   0   6     3302.63     3585.36     43.21 o
 -12   0   6     1277.70     1234.66     21.51 o
 -11   0   6      111.62      179.41      8.05 o
 -10   0   6     8064.35     8726.51    104.14 o
  -9   0   6      262.50      161.68      6.68 o
  -8   0   6     5531.60     5404.41     65.65 o
  -7   0   6    16894.29    14789.16    168.99 o
  -6   0   6    13756.96    11208.71    128.97 o
  -5   0   6    26450.92    28959.11    323.78 o
  -4   0   6       27.00      139.41      7.30 o
  -3   0   6    94440.72   132177.50   2264.58 o
  -2   0   6     4979.22     4245.50     57.93 o
  -1   0   6      568.02      324.45      8.86 o
   0   0   6    95301.21   121126.77   1354.80 o
   1   0   6     1233.34     1399.49     20.90 o
   2   0   6    35811.05    36797.89    411.13 o
   3   0   6     7683.83     7913.83    100.84 o
   4   0   6     3344.17     2707.86     34.36 o
   5   0   6     6868.44     6910.05     92.79 o
   6   0   6     2133.02     1772.90     25.17 o
   7   0   6    20286.21    23221.86    263.41 o
   8   0   6      141.91      281.51     13.79 o
   9   0   6     6619.17     7770.42     94.40 o
  10   0   6       15.52       47.71      5.27 o
  11   0   6      646.36      858.47     17.76 o
  12   0   6        0.11       12.87      6.40 o
  13   0   6       28.56        1.90      6.53 o
  14   0   6      603.72      637.43     20.82 o
  15   0   6      527.74      549.11     20.18 o
  16   0   6      543.94      678.24     23.28 o
  17   0   6     1622.89     1393.44     62.10 o
  18   0   6       25.53       54.29     14.72 o
  19   0   6     4370.45     4303.49    122.54 o
  20   0   6     1002.09      920.05     63.75 o
  21   0   6       26.72       32.16     15.22 o
  22   0   6     1007.58      773.87     62.42 o
  23   0   6        5.95       17.25     17.25 o
  24   0   6       65.55       63.31     17.17 o
  25   0   6      219.67      249.24     47.77 o
  26   0   6        6.53        0.29     16.58 o
  27   0   6      115.20      128.57     23.88 o
  28   0   6      358.72      506.00     39.54 o
 -34   1   6       58.14      111.45     39.80 o
 -33   1   6      471.53      573.97     30.27 o
 -32   1   6      221.44      227.54     19.63 o
 -31   1   6       11.55       -4.11     10.56 o
 -30   1   6       26.12       24.41     11.28 o
 -29   1   6      168.95      177.08     16.11 o
 -28   1   6      437.17      467.46     24.52 o
 -27   1   6        1.90       24.91     10.12 o
 -26   1   6     1683.91     1567.07     56.78 o
 -25   1   6      466.34      493.10     20.95 o
 -24   1   6     1392.93     1208.70     27.18 o
 -23   1   6      212.03      225.67     13.09 o
 -22   1   6       72.51       81.52      7.37 o
 -21   1   6      146.27      140.55      9.16 o
 -20   1   6     2159.60     1979.73     29.50 o
 -19   1   6      876.39      943.39     19.23 o
 -18   1   6        2.98       -1.96      3.19 o
 -17   1   6        0.02        5.19      3.09 o
 -16   1   6      216.76      250.81      7.37 o
 -15   1   6      663.60      670.61     11.30 o
 -14   1   6      224.54      257.09      6.71 o
 -13   1   6      594.67      643.00     10.11 o
 -12   1   6       53.38       31.86      3.39 o
 -11   1   6       38.81       60.45      3.57 o
 -10   1   6       52.74       68.09      3.74 o
  -9   1   6       20.42       29.85      3.13 o
  -8   1   6      574.96      448.72      6.86 o
  -7   1   6        0.54       49.41      7.51 o
  -6   1   6      979.58     1216.95     38.82 o
  -5   1   6     4324.38     3806.70     32.67 o
  -4   1   6     4410.34     4165.28     71.61 o
  -3   1   6      483.01      710.91      7.76 o
  -2   1   6       70.64       81.11      3.34 o
  -1   1   6     9180.03     7609.35     62.02 o
   0   1   6      599.91      453.52      5.91 o
   1   1   6      978.91      775.78      8.61 o
   2   1   6    15346.80    15962.09    127.73 o
   3   1   6     4532.75     3778.48     32.95 o
   4   1   6     3130.28     3042.51     27.40 o
   5   1   6     5973.52     5587.43     47.71 o
   6   1   6       12.23       20.01      2.39 o
   7   1   6      169.83      264.92      5.72 o
   8   1   6      832.56     1064.92     25.49 o
   9   1   6        8.68       11.37      2.78 o
  10   1   6      236.49      212.52      6.30 o
  11   1   6     1024.04     1234.90     16.53 o
  12   1   6      205.30      130.74      6.63 o
  13   1   6       23.59       44.88      5.09 o
  14   1   6        0.26       12.87      4.44 o
  15   1   6     1085.34     1151.65     20.71 o
  16   1   6     1365.66     1222.82     21.77 o
  17   1   6      945.85      891.46     21.69 o
  18   1   6     1487.21     1479.39     28.92 o
  19   1   6      182.39      199.99     13.22 o
  20   1   6       20.01       59.14      9.82 o
  21   1   6      192.96      224.28     14.75 o
  22   1   6      211.24      173.80     15.51 o
  23   1   6      167.41      173.04     15.69 o
  24   1   6       16.26        7.69     12.33 o
  25   1   6        4.33        6.50     11.15 o
  26   1   6      404.86      497.05     26.37 o
  27   1   6        1.28       -1.88     11.53 o
  28   1   6        3.58        8.79     13.69 o
 -33   2   6      413.52      503.63     47.71 o
 -32   2   6       31.51       29.10     12.97 o
 -31   2   6        0.70        6.99     11.28 o
 -30   2   6       29.63       34.33     11.72 o
 -29   2   6        8.58        7.01      9.88 o
 -28   2   6       61.26       68.95     12.80 o
 -27   2   6       27.70       32.08     10.56 o
 -26   2   6      702.09      751.68     20.61 o
 -25   2   6      475.30      517.23     19.84 o
 -24   2   6      200.27      154.78     12.88 o
 -23   2   6     1771.22     1523.60     28.73 o
 -22   2   6      122.15      143.22     10.13 o
 -21   2   6     2577.18     2476.23     35.84 o
 -20   2   6      323.41      354.75     16.08 o
 -19   2   6     1728.08     1773.19     27.88 o
 -18   2   6      451.25      484.79     13.32 o
 -17   2   6      360.01      362.21      9.45 o
 -16   2   6      153.00      153.39      6.55 o
 -15   2   6      873.53      809.98     13.61 o
 -14   2   6     4864.69     4853.21     48.63 o
 -13   2   6     1760.36     1861.73     23.18 o
 -12   2   6       90.42       68.22      4.35 o
 -11   2   6      314.21      279.43      7.16 o
 -10   2   6     3300.01     3336.49     33.77 o
  -9   2   6     1513.81     1349.47     14.89 o
  -8   2   6       34.89       27.72      2.01 o
  -7   2   6     1721.76     1738.35     20.40 o
  -6   2   6      835.57      863.52     10.47 o
  -5   2   6    27499.90    30699.85    243.82 o
  -4   2   6     2208.18     2883.96     28.22 o
  -3   2   6     1505.35     2027.19     20.88 o
  -2   2   6     9025.00     9466.62     83.01 o
  -1   2   6     4725.80     4308.37     37.12 o
   0   2   6     4674.43     4835.10     41.39 o
   1   2   6     2963.46     2449.08     22.83 o
   2   2   6      718.18      624.51     26.20 o
   3   2   6      105.26      146.72      4.55 o
   4   2   6     1025.24     1007.94     11.73 o
   5   2   6      543.07      506.65      9.06 o
   6   2   6     1889.95     1866.12     19.26 o
   7   2   6     1329.67     1262.17     16.64 o
   8   2   6      322.96      518.68     10.04 o
   9   2   6     2771.97     2680.48     29.97 o
  10   2   6       31.93       34.04      4.16 o
  11   2   6      391.42      380.13     12.00 o
  12   2   6        0.03       18.91      4.36 o
  13   2   6      821.56      744.78     14.22 o
  14   2   6       64.33       73.86      6.18 o
  15   2   6       73.39       70.35      7.43 o
  16   2   6      848.12      838.45     18.56 o
  17   2   6        1.05       -1.20      6.32 o
  18   2   6      128.65      128.67     11.02 o
  19   2   6      137.94      173.25     12.85 o
  20   2   6       10.87       38.35      9.13 o
  21   2   6       14.97        9.83      8.29 o
  22   2   6      160.43      159.30     13.48 o
  23   2   6      190.20      205.10     15.06 o
  24   2   6        0.19       11.05      9.51 o
  25   2   6      348.55      364.94     21.81 o
  26   2   6       58.14       88.63     14.31 o
  27   2   6      104.64       74.76     15.41 o
  28   2   6       39.14       30.67     14.50 o
 -32   3   6       75.12      106.20     25.28 o
 -31   3   6       59.48       89.18     14.86 o
 -30   3   6       63.87       43.76     12.87 o
 -29   3   6        2.62       13.82     11.55 o
 -28   3   6      130.63      115.85     12.77 o
 -27   3   6       73.78       45.26     10.54 o
 -26   3   6      123.23      156.23     13.77 o
 -25   3   6      850.50      777.01     21.18 o
 -24   3   6      160.04      198.36     12.77 o
 -23   3   6       11.82       25.96      8.22 o
 -22   3   6      230.03      208.76     11.97 o
 -21   3   6     1146.39     1045.85     24.76 o
 -20   3   6      254.74      205.77     11.41 o
 -19   3   6       27.72       35.93      6.81 o
 -18   3   6        1.14        0.24      5.08 o
 -17   3   6      685.96      693.14     15.73 o
 -16   3   6      205.18      172.20      7.88 o
 -15   3   6     1464.60     1323.54     18.82 o
 -14   3   6      791.04      807.37     13.66 o
 -13   3   6     5155.43     4894.93     49.93 o
 -12   3   6     8330.94     8769.94     81.34 o
 -11   3   6        7.29        8.58      4.99 o
 -10   3   6     1926.95     2095.44     24.24 o
  -9   3   6      226.42      278.56      6.37 o
  -8   3   6     1261.73     1409.00     24.49 o
  -7   3   6     2777.56     3208.87     30.21 o
  -6   3   6        1.50        7.10      2.33 o
  -5   3   6     4586.35     4836.44     46.24 o
  -4   3   6     9879.97     9682.71     86.67 o
  -3   3   6      295.30      462.09     10.84 o
  -2   3   6     7215.58     6964.15     63.91 o
  -1   3   6      389.64      268.99      5.67 o
   0   3   6      367.05      135.04      5.36 o
   1   3   6      727.08      467.29      8.00 o
   2   3   6     1501.18     1639.83     17.89 o
   3   3   6     1405.23     1189.85     14.41 o
   4   3   6       29.79       18.67      3.18 o
   5   3   6        6.35       16.70      2.76 o
   6   3   6      166.14      216.35      5.85 o
   7   3   6     1402.81     1433.57     16.79 o
   8   3   6     1931.73     1906.02     23.27 o
   9   3   6      272.55      153.88      6.84 o
  10   3   6      426.80      430.31     10.27 o
  11   3   6      983.47      929.29     15.66 o
  12   3   6      245.95      237.73     10.45 o
  13   3   6      206.69      207.16     10.01 o
  14   3   6        9.56       27.18      6.11 o
  15   3   6      673.26      657.69     22.17 o
  16   3   6      682.03      662.82     20.39 o
  17   3   6       34.62       20.92      7.43 o
  18   3   6     1503.10     1244.94     27.18 o
  19   3   6      578.61      533.57     24.46 o
  20   3   6      920.54      810.43     23.42 o
  21   3   6       54.80       12.54      8.89 o
  22   3   6       23.21       55.22     10.47 o
  23   3   6      195.75      201.28     20.66 o
  24   3   6        0.51       -3.51      9.90 o
  25   3   6       12.49       23.58     10.61 o
  26   3   6       36.14       79.18     14.04 o
  27   3   6       24.29       12.92     14.17 o
 -31   4   6       17.29       30.84     14.70 o
 -30   4   6      139.53      176.15     17.86 o
 -29   4   6       23.95       20.16     17.35 o
 -28   4   6        1.80       -8.54      9.66 o
 -27   4   6      147.42      114.85     12.85 o
 -26   4   6      115.91       99.79     10.92 o
 -25   4   6      222.35      230.75     16.40 o
 -24   4   6      632.59      542.89     19.00 o
 -23   4   6     1137.97     1027.96     29.31 o
 -22   4   6        3.48        4.51      6.86 o
 -21   4   6      109.56       91.21      9.44 o
 -20   4   6     3080.05     2913.09     54.39 o
 -19   4   6       82.51      102.87      8.94 o
 -18   4   6      249.45      280.72     12.26 o
 -17   4   6      391.27      428.44     13.41 o
 -16   4   6       55.56       29.50      5.95 o
 -15   4   6      256.32      283.10     11.40 o
 -14   4   6      159.49      155.24      7.37 o
 -13   4   6      250.90      278.90      9.61 o
 -12   4   6      342.12      333.74      9.61 o
 -11   4   6       78.42       62.39      5.19 o
 -10   4   6     2423.27     2738.62     28.11 o
  -9   4   6       47.93       70.50      4.20 o
  -8   4   6       32.46       31.95      5.56 o
  -7   4   6      262.51      230.57      6.33 o
  -6   4   6     6759.43     7313.99     63.66 o
  -5   4   6       30.83       73.72      5.33 o
  -4   4   6    14572.19    15894.30    140.78 o
  -3   4   6     1139.00     1295.34     17.73 o
  -2   4   6     1294.03     1215.83     14.44 o
  -1   4   6      702.10      645.30     11.01 o
   0   4   6      339.38      309.48      7.17 o
   1   4   6      551.53      460.33      8.88 o
   2   4   6       56.73      152.74      5.93 o
   3   4   6     1804.26     1815.25     20.76 o
   4   4   6      142.49       87.97      5.24 o
   5   4   6     2391.81     2288.96     24.89 o
   6   4   6      148.88      222.43      9.73 o
   7   4   6      134.04      140.16      6.73 o
   8   4   6      985.64     1074.33     17.02 o
   9   4   6      508.74      512.27     14.61 o
  10   4   6      840.76      751.88     15.82 o
  11   4   6     1851.80     1807.43     27.31 o
  12   4   6        0.95        5.12      5.32 o
  13   4   6       37.21       81.91      7.92 o
  14   4   6       12.05       11.32      6.53 o
  15   4   6     1276.30     1141.03     22.66 o
  16   4   6      649.45      527.22     15.98 o
  17   4   6     1993.38     1749.27     29.94 o
  18   4   6       12.35       28.68      8.98 o
  19   4   6      328.01      294.63     14.66 o
  20   4   6       37.49       71.97     12.77 o
  21   4   6       15.85       12.23      8.92 o
  22   4   6        8.90       21.48      9.60 o
  23   4   6      219.76      207.83     16.16 o
  24   4   6       12.69       13.43     10.52 o
  25   4   6       22.60       11.67     11.04 o
  26   4   6      342.44      349.78     20.91 o
 -30   5   6        6.97      -11.61     17.28 o
 -29   5   6        0.29      -10.72     10.72 o
 -28   5   6        0.55      -10.98     10.98 o
 -27   5   6      287.53      258.64     17.19 o
 -26   5   6       74.08       65.00     14.73 o
 -25   5   6       57.31       57.85     11.25 o
 -24   5   6       14.65       12.59      8.87 o
 -23   5   6      265.37      255.03     15.78 o
 -22   5   6        2.10       12.36      8.53 o
 -21   5   6      183.58      180.21     13.35 o
 -20   5   6      723.57      740.11     21.68 o
 -19   5   6      162.88      194.62     16.63 o
 -18   5   6      769.78      787.57     21.32 o
 -17   5   6      163.87      196.81     14.56 o
 -16   5   6      554.19      518.77     27.52 o
 -15   5   6       10.76       -1.75      5.92 o
 -14   5   6       19.04       22.89      6.51 o
 -13   5   6       35.04       25.24      5.52 o
 -12   5   6       13.22       13.82      5.27 o
 -11   5   6      223.93      218.38      9.78 o
 -10   5   6       21.62       53.66      6.19 o
  -9   5   6       82.36      133.99      8.90 o
  -8   5   6        4.73        9.96      5.15 o
  -7   5   6      783.42      682.80     17.51 o
  -6   5   6     6887.34     7215.31     69.76 o
  -5   5   6       30.56       33.05      5.18 o
  -4   5   6      132.87      150.78      8.91 o
  -3   5   6      323.40      298.34      9.06 o
  -2   5   6        9.45       21.46      4.68 o
  -1   5   6     1312.91     1375.78     19.52 o
   0   5   6        9.83       16.06      5.27 o
   1   5   6      164.24      184.53      7.73 o
   2   5   6       81.07       88.50      5.60 o
   3   5   6      478.01      487.58     10.66 o
   4   5   6      144.14      125.45      6.26 o
   5   5   6      356.38      323.20      9.16 o
   6   5   6      150.79      162.37      7.52 o
   7   5   6        9.88       11.27      4.68 o
   8   5   6      728.78      728.92     17.42 o
   9   5   6       15.09       18.21      5.62 o
  10   5   6        1.12       -4.42      5.10 o
  11   5   6        0.70       -2.15      6.60 o
  12   5   6       50.37       68.57      7.78 o
  13   5   6        0.61        1.39      5.84 o
  14   5   6        4.36        3.70      6.33 o
  15   5   6       16.36       20.63      7.65 o
  16   5   6        2.76       -6.10      6.50 o
  17   5   6        3.08       -4.11      6.98 o
  18   5   6        0.35        0.52      7.92 o
  19   5   6      321.21      298.08     23.46 o
  20   5   6        3.56       10.69      8.82 o
  21   5   6        1.91       -6.05     10.01 o
  22   5   6        7.69       -4.13     13.92 o
  23   5   6       19.41       19.90     10.69 o
  24   5   6      397.31      429.27     26.20 o
  25   5   6      186.18      223.61     25.69 o
 -28   6   6       96.14      129.00     15.14 o
 -27   6   6        0.00       17.88     11.43 o
 -26   6   6      143.07      180.01     15.56 o
 -25   6   6      117.49      129.13     13.97 o
 -24   6   6       94.56      114.36     13.37 o
 -23   6   6       29.29       18.59     13.00 o
 -22   6   6       37.19       40.57      9.75 o
 -21   6   6        1.29       10.32      8.53 o
 -20   6   6      205.63      208.58     14.24 o
 -19   6   6       23.30       41.12      9.55 o
 -18   6   6      564.05      634.09     20.81 o
 -17   6   6      630.85      572.81     18.03 o
 -16   6   6       22.52       39.62      8.92 o
 -15   6   6       71.05       86.86     10.20 o
 -14   6   6       65.16       63.83      8.87 o
 -13   6   6      719.96      674.36     18.67 o
 -12   6   6     1040.41     1026.48     20.84 o
 -11   6   6      213.57      219.92     10.94 o
 -10   6   6      125.06      132.59      9.68 o
  -9   6   6      357.06      346.22     13.00 o
  -8   6   6        2.88       35.18      6.41 o
  -7   6   6       24.40       53.49      7.38 o
  -6   6   6      266.04      664.09     25.85 o
  -5   6   6      156.57      144.92      8.19 o
  -4   6   6       15.25       20.56      6.62 o
  -3   6   6        9.13        8.09      5.09 o
  -2   6   6       92.00      137.48      7.80 o
  -1   6   6       27.96       32.78      5.43 o
   0   6   6      129.27      138.67      7.70 o
   1   6   6       35.69       29.74      5.35 o
   2   6   6      182.52      213.61      8.95 o
   3   6   6        1.19       -4.66      4.66 o
   4   6   6      333.79      316.54     11.26 o
   5   6   6     1581.76     1495.22     26.35 o
   6   6   6      943.12      844.52     19.54 o
   7   6   6        2.85        5.55      5.63 o
   8   6   6      311.05      338.64     13.43 o
   9   6   6     1117.12     1084.71     23.22 o
  10   6   6       95.03       93.82     17.08 o
  11   6   6     1175.91      970.99     22.34 o
  12   6   6      234.46      229.74     13.09 o
  13   6   6       25.38       36.30      8.36 o
  14   6   6      579.57      621.17     19.27 o
  15   6   6      124.64      141.97     12.17 o
  16   6   6      207.08      188.96     13.85 o
  17   6   6       10.84       29.35      9.82 o
  18   6   6      302.82      286.01     20.64 o
  19   6   6      105.37      107.26     12.73 o
  20   6   6      191.52      202.52     19.99 o
  21   6   6       65.55       70.87     14.02 o
  22   6   6        0.02      -18.38     18.38 o
  23   6   6       88.11       31.60     26.54 o
 -26   7   6       20.91       34.17     19.15 o
 -25   7   6       81.82       93.52     21.96 o
 -24   7   6        4.12        5.76     10.59 o
 -23   7   6        2.93       13.26     10.54 o
 -22   7   6       28.94       21.36      9.74 o
 -21   7   6        3.18       -3.44      9.30 o
 -20   7   6      256.03      283.24     17.49 o
 -19   7   6       13.74       48.70     15.67 o
 -18   7   6      794.61      806.66     23.88 o
 -17   7   6       12.67       21.60      9.26 o
 -16   7   6      526.15      520.25     19.97 o
 -15   7   6      109.73      128.95     12.48 o
 -14   7   6      213.16      244.51     18.88 o
 -13   7   6        0.84       14.67      8.05 o
 -12   7   6      236.32      252.09     14.27 o
 -11   7   6       85.93       98.45     10.26 o
 -10   7   6     3151.69     3174.82     52.99 o
  -9   7   6      531.79      511.55     23.55 o
  -8   7   6        0.45       -1.86      6.61 o
  -7   7   6        1.29       11.45      7.79 o
  -6   7   6      299.21      395.76     14.17 o
  -5   7   6        0.10       33.75      8.11 o
  -4   7   6      161.09      143.46      8.96 o
  -3   7   6       13.19        5.41      5.73 o
  -2   7   6       33.11       34.37      6.64 o
  -1   7   6     1211.85     1132.85     24.96 o
   0   7   6       35.67       35.67      9.71 o
   1   7   6     1136.11     1038.45     25.15 o
   2   7   6       13.45        9.75      9.90 o
   3   7   6        6.52       10.77      7.53 o
   4   7   6      459.88      473.86     18.88 o
   5   7   6      180.09      187.24     14.17 o
   6   7   6       35.83       47.43     11.39 o
   7   7   6      790.73      760.12     23.46 o
   8   7   6      979.00      931.35     27.60 o
   9   7   6       22.71       14.59      8.76 o
  10   7   6      516.03      540.27     21.39 o
  11   7   6      407.63      399.88     19.28 o
  12   7   6      172.45      173.52     15.12 o
  13   7   6      348.58      344.93     20.19 o
  14   7   6      103.16      104.92     13.30 o
  15   7   6       87.62      105.08     14.29 o
  16   7   6       14.35       16.24     10.54 o
  17   7   6        0.44       -0.94     11.30 o
  18   7   6        0.01        0.12     10.82 o
  19   7   6       23.07       10.91     11.75 o
  20   7   6      373.49      376.51     26.44 o
  21   7   6        0.11      -13.27     29.19 o
 -23   8   6       23.44       24.55     19.90 o
 -22   8   6       25.27        3.48     12.64 o
 -21   8   6        0.79       19.64     14.17 o
 -20   8   6       18.67       13.46     11.75 o
 -19   8   6       79.04      122.83     16.09 o
 -18   8   6      137.04      162.19     16.62 o
 -17   8   6       24.27       27.28     12.64 o
 -16   8   6       19.67       -2.50     10.82 o
 -15   8   6       81.62       70.65     17.24 o
 -14   8   6      119.53      112.33     14.14 o
 -13   8   6      352.88      401.99     20.51 o
 -12   8   6      317.40      322.38     19.95 o
 -11   8   6        3.10        7.71     10.37 o
 -10   8   6       62.06       56.13     11.53 o
  -9   8   6      212.89      216.48     14.78 o
  -8   8   6      783.39      753.79     22.60 o
  -7   8   6      217.99      191.63     14.07 o
  -6   8   6      800.50      697.69     21.64 o
  -5   8   6       49.24       46.73     10.28 o
  -4   8   6      519.93      473.50     18.92 o
  -3   8   6       30.48       28.70      8.87 o
  -2   8   6      172.54      162.64     13.25 o
  -1   8   6       28.09       20.89      8.60 o
   0   8   6       95.04       77.71     12.43 o
   1   8   6       27.70       23.95      8.89 o
   2   8   6       56.84       39.34     10.98 o
   3   8   6      150.77      109.57     13.17 o
   4   8   6       18.80       22.78      9.42 o
   5   8   6       45.10       32.71     10.69 o
   6   8   6      167.48      145.68     14.42 o
   7   8   6      457.63      461.47     21.97 o
   8   8   6        0.00        4.75      9.83 o
   9   8   6       48.56       52.59     17.76 o
  10   8   6       45.06       66.34     13.00 o
  11   8   6      465.38      408.86     22.27 o
  12   8   6       12.55       31.52     11.95 o
  13   8   6      113.53      103.65     15.75 o
  14   8   6      125.41      102.55     15.51 o
  15   8   6       67.16       42.42     13.51 o
  16   8   6      141.69      143.91     16.39 o
  17   8   6      209.68      188.33     18.63 o
  18   8   6       66.36       76.96     31.84 o
 -19   9   6      142.08      185.77     31.85 o
 -18   9   6      181.42      186.73     18.49 o
 -17   9   6      448.90      440.52     25.27 o
 -16   9   6      169.40      216.32     22.22 o
 -15   9   6       35.21       40.57     13.00 o
 -14   9   6      128.14      122.49     16.43 o
 -13   9   6       22.09       38.86     16.09 o
 -12   9   6       39.90       33.25     12.92 o
 -11   9   6       16.60       28.44     12.67 o
 -10   9   6      607.52      674.80     27.25 o
  -9   9   6      232.65      206.91     18.08 o
  -8   9   6      143.77      127.92     15.08 o
  -7   9   6        9.54       48.10     17.02 o
  -6   9   6     1219.49     1250.07     30.40 o
  -5   9   6        0.56        0.86      9.75 o
  -4   9   6        0.21        0.75      9.32 o
  -3   9   6       73.28       50.73     11.93 o
  -2   9   6       16.34        3.98     10.56 o
  -1   9   6      218.15      211.72     17.34 o
   0   9   6       11.01       19.48     12.37 o
   1   9   6      407.43      431.12     24.58 o
   2   9   6       26.46       15.63     11.46 o
   3   9   6      203.78      205.77     27.96 o
   4   9   6      103.35       88.56     14.14 o
   5   9   6      198.12      204.99     18.39 o
   6   9   6       64.23       39.77     12.80 o
   7   9   6      960.19      955.33     30.90 o
   8   9   6       15.24       13.52     12.12 o
   9   9   6        1.94        5.79     12.26 o
  10   9   6        0.05       30.16     13.13 o
  11   9   6        9.14       -1.31     11.93 o
  12   9   6        8.27       17.64     12.42 o
  13   9   6      146.27      195.81     19.05 o
 -13  10   6       27.02       32.60     23.88 o
 -12  10   6       60.77       58.15     14.53 o
 -11  10   6       26.90       27.07     13.69 o
 -10  10   6      277.51      284.52     21.95 o
  -9  10   6      220.14      238.90     26.05 o
  -8  10   6      133.20       97.69     16.18 o
  -7  10   6       17.59       11.21     12.86 o
  -6  10   6      139.61      131.06     18.62 o
  -5  10   6       16.58       14.52     12.58 o
  -4  10   6       21.70       35.69     13.39 o
  -3  10   6       59.94       51.36     13.94 o
  -2  10   6       22.89       15.46     12.34 o
  -1  10   6       79.80       82.64     16.71 o
   0  10   6       87.58      113.18     17.55 o
   1  10   6        1.29       -8.91     13.07 o
   2  10   6       23.00        0.71     13.94 o
   3  10   6        2.29       -0.53     14.89 o
   4  10   6       31.22        4.65     13.94 o
   5  10   6       44.07       31.39     26.43 o
   6  10   6       19.38       26.38     14.60 o
   7  10   6      195.45      219.41     27.97 o
 -34   1   7      229.01      297.38     22.91 o
 -33   1   7      190.34      291.67     27.58 o
 -32   1   7       34.43       29.54     13.28 o
 -31   1   7       13.83       13.63     10.92 o
 -30   1   7      209.67      187.84     17.49 o
 -29   1   7        2.03       -1.68      9.18 o
 -28   1   7       69.51      118.87     14.04 o
 -27   1   7        6.90       45.56     10.98 o
 -26   1   7      177.11      212.42     15.99 o
 -25   1   7      558.79      552.45     34.11 o
 -24   1   7     1017.39      964.43     23.78 o
 -23   1   7     1242.48     1208.93     23.10 o
 -22   1   7     1533.83     1425.88     23.13 o
 -21   1   7      307.59      306.92     12.56 o
 -20   1   7       17.46       29.98      5.58 o
 -19   1   7      106.03      168.29      9.20 o
 -18   1   7      572.39      527.06     11.02 o
 -17   1   7       47.91       81.66      5.26 o
 -16   1   7     3052.97     3011.91     31.04 o
 -15   1   7     1251.04     1264.26     16.21 o
 -14   1   7      940.51      957.42     13.39 o
 -13   1   7      851.99      720.34     13.81 o
 -12   1   7     2548.10     2735.84     26.97 o
 -11   1   7       87.72      134.95      4.86 o
 -10   1   7      626.95      578.42      8.87 o
  -9   1   7      237.04       93.45      3.69 o
  -8   1   7      308.26      197.70      5.88 o
  -7   1   7     5291.92     5172.58     42.04 o
  -6   1   7    17797.31    18598.95    139.90 o
  -5   1   7     1578.66     1627.11     31.22 o
  -4   1   7    19565.62    18062.86    143.95 o
  -3   1   7    18362.71    21559.11    170.87 o
  -2   1   7     3653.86     2767.63     24.01 o
  -1   1   7      635.58      738.50      8.12 o
   0   1   7       56.47       64.29      2.37 o
   1   1   7     4725.32     4111.32     56.36 o
   2   1   7     3939.95     5053.78     42.82 o
   3   1   7     5779.64     6425.16     53.71 o
   4   1   7      289.10      351.44      5.82 o
   5   1   7     1064.49     1290.14     14.22 o
   6   1   7      524.39      686.64      9.29 o
   7   1   7      195.83      276.32      6.00 o
   8   1   7      476.49      494.62     16.50 o
   9   1   7       78.66       96.94      6.91 o
  10   1   7     2443.28     2618.52     27.51 o
  11   1   7     1016.69     1174.94     17.32 o
  12   1   7      277.40      274.05      8.59 o
  13   1   7      134.85       86.53      6.26 o
  14   1   7      692.07      665.30     13.74 o
  15   1   7     2371.92     2303.26     32.40 o
  16   1   7     2299.21     2225.74     32.23 o
  17   1   7     1357.29     1213.36     25.54 o
  18   1   7     3421.10     3099.69     47.27 o
  19   1   7       23.90       16.64     10.16 o
  20   1   7       44.75       60.93      9.83 o
  21   1   7       48.92       35.48      9.04 o
  22   1   7        2.42       -7.67      9.96 o
  23   1   7      315.09      322.46     19.78 o
  24   1   7      117.27      112.41     14.14 o
  25   1   7        0.00        6.47     11.46 o
  26   1   7       27.54       45.52     13.60 o
  27   1   7      209.21      268.17     21.23 o
  28   1   7        0.25       -2.65     16.89 o
 -34   2   7      152.50      260.08     50.42 o
 -33   2   7       60.25       73.28     14.67 o
 -32   2   7        3.35        2.36     11.57 o
 -31   2   7       41.95       52.51     16.63 o
 -30   2   7      104.01      139.81     15.41 o
 -29   2   7      113.16      122.31     14.35 o
 -28   2   7       36.24       32.85     11.87 o
 -27   2   7      136.50      134.13     12.28 o
 -26   2   7     1512.46     1435.41     31.45 o
 -25   2   7      510.98      495.85     23.43 o
 -24   2   7     2678.16     2439.84     38.19 o
 -23   2   7     1564.04     1365.38     25.85 o
 -22   2   7     1114.08      932.40     20.47 o
 -21   2   7      996.71     1021.74     21.18 o
 -20   2   7     3580.21     3432.37     44.24 o
 -19   2   7     1503.72     1519.43     25.03 o
 -18   2   7        5.94        1.44      3.80 o
 -17   2   7     2745.05     2595.95     30.46 o
 -16   2   7       38.58       57.56      4.79 o
 -15   2   7        5.39       -0.59      4.08 o
 -14   2   7     2290.55     2536.22     28.95 o
 -13   2   7       92.55      100.00      5.31 o
 -12   2   7     1786.54     1722.02     18.34 o
 -11   2   7      435.28      523.32      8.42 o
 -10   2   7     2841.47     2686.08     26.20 o
  -9   2   7      318.23      382.86      7.53 o
  -8   2   7      523.08      517.52     19.55 o
  -7   2   7        3.42        3.76      2.03 o
  -6   2   7     1176.38     1194.88     17.36 o
  -5   2   7     4218.16     4047.92     58.70 o
  -4   2   7     5371.16     5335.44     48.70 o
  -3   2   7     1040.85     1360.21     27.19 o
  -2   2   7     4361.43     4237.22     36.70 o
  -1   2   7     1038.18     1073.17     12.83 o
   0   2   7      287.82      243.57      5.12 o
   1   2   7     2356.13     2301.16     21.75 o
   2   2   7      178.21      171.17      4.60 o
   3   2   7      618.54      492.83      7.62 o
   4   2   7      733.66      521.24      7.69 o
   5   2   7       33.74       41.80      3.96 o
   6   2   7     3831.49     3708.04     37.58 o
   7   2   7     1370.24     1648.17     17.72 o
   8   2   7       30.08       45.45      4.36 o
   9   2   7       88.59      131.64      6.30 o
  10   2   7      356.12      271.42      8.22 o
  11   2   7      477.52      487.03     10.96 o
  12   2   7       23.57       26.26      4.58 o
  13   2   7      761.12      763.42     14.65 o
  14   2   7     1016.62     1032.42     19.81 o
  15   2   7      198.74      191.88     10.45 o
  16   2   7       51.13       60.62      8.20 o
  17   2   7     2138.39     1941.69     33.98 o
  18   2   7        2.94        0.25      7.76 o
  19   2   7      321.44      274.86     15.16 o
  20   2   7      343.88      311.57     18.15 o
  21   2   7        9.65       -0.56      8.40 o
  22   2   7       94.89       74.43     11.51 o
  23   2   7       73.72       50.04     10.72 o
  24   2   7       39.67       31.49     11.93 o
  25   2   7       10.33       28.26     13.41 o
  26   2   7        5.82       -6.45     12.20 o
  27   2   7       13.15       31.06     13.88 o
 -33   3   7       78.17       96.96     21.59 o
 -32   3   7       47.81       19.74     12.31 o
 -31   3   7       21.09       12.23     11.72 o
 -30   3   7       12.91       38.70     10.61 o
 -29   3   7       29.73       43.02     12.64 o
 -28   3   7       58.43       39.04     11.32 o
 -27   3   7      324.93      353.68     19.18 o
 -26   3   7     2774.17     2720.02     46.64 o
 -25   3   7      171.81      220.77     13.51 o
 -24   3   7      599.22      500.47     17.26 o
 -23   3   7      101.36       63.28      8.91 o
 -22   3   7     1133.54     1058.55     24.59 o
 -21   3   7      350.52      348.32     14.03 o
 -20   3   7       14.43       46.63      7.49 o
 -19   3   7      714.80      707.93     16.84 o
 -18   3   7      355.73      336.32     12.13 o
 -17   3   7       20.86       31.01      5.88 o
 -16   3   7     1212.50     1338.67     19.18 o
 -15   3   7     2155.90     2172.45     26.69 o
 -14   3   7       16.62       13.84      3.68 o
 -13   3   7       15.25       52.97      4.54 o
 -12   3   7      397.31      424.86      9.47 o
 -11   3   7        7.20       16.14      3.19 o
 -10   3   7      389.18      467.01     14.64 o
  -9   3   7     1116.80     1258.31     14.88 o
  -8   3   7     1192.37     1301.59     15.16 o
  -7   3   7     3080.83     3262.39     30.60 o
  -6   3   7     2241.32     2042.93     22.66 o
  -5   3   7     9711.55    10225.67     91.50 o
  -4   3   7     1295.86     1142.86     14.95 o
  -3   3   7     2665.31     3020.36     31.54 o
  -2   3   7     4992.45     5609.76     52.42 o
  -1   3   7        2.10        3.54      2.46 o
   0   3   7      107.58       33.49      3.18 o
   1   3   7      280.77      514.37      8.34 o
   2   3   7      800.90      959.97     12.30 o
   3   3   7      658.33      616.62     10.80 o
   4   3   7      976.17     1067.48     13.41 o
   5   3   7     4846.42     4761.10     43.31 o
   6   3   7       10.22       20.31      3.04 o
   7   3   7      386.20      449.37     10.47 o
   8   3   7       42.97       36.97      4.22 o
   9   3   7     1272.29     1397.96     19.52 o
  10   3   7       89.56       78.89      6.23 o
  11   3   7       77.04       84.93      6.06 o
  12   3   7        1.43        4.05      5.08 o
  13   3   7      177.55      199.44     10.02 o
  14   3   7     1358.16     1312.85     23.31 o
  15   3   7      121.16      107.43      8.91 o
  16   3   7      221.73      232.35     12.11 o
  17   3   7        0.36        4.75      6.81 o
  18   3   7        0.86        4.37      8.40 o
  19   3   7      204.51      247.83     15.19 o
  20   3   7        5.74       25.07      9.60 o
  21   3   7       25.77       29.65      9.66 o
  22   3   7      132.41      148.27     13.79 o
  23   3   7       70.89       63.20     11.62 o
  24   3   7        1.31        6.66      9.98 o
  25   3   7       35.71       20.64     10.90 o
  26   3   7      260.76      295.97     21.54 o
  27   3   7       34.84       67.67     24.39 o
 -32   4   7        3.67       18.57     21.23 o
 -31   4   7      138.68      123.33     18.85 o
 -30   4   7       14.82       20.28     12.19 o
 -29   4   7        1.54       21.30     12.14 o
 -28   4   7        5.68       -2.16     10.98 o
 -27   4   7      505.72      509.56     23.94 o
 -26   4   7      561.27      594.50     19.73 o
 -25   4   7      108.01      127.86     12.93 o
 -24   4   7      264.51      217.11     13.47 o
 -23   4   7        4.26       27.75      8.10 o
 -22   4   7        2.07       -1.64      6.65 o
 -21   4   7       15.82       13.08      7.32 o
 -20   4   7      652.48      832.59     19.46 o
 -19   4   7      129.62      153.61     12.22 o
 -18   4   7       89.99       85.96      8.20 o
 -17   4   7      184.86      192.24     12.66 o
 -16   4   7       42.42       48.20      6.81 o
 -15   4   7        0.36        7.83      4.27 o
 -14   4   7      380.01      352.43     10.06 o
 -13   4   7      309.82      251.58      9.87 o
 -12   4   7      438.25      377.78      9.77 o
 -11   4   7      669.10      571.75     11.48 o
 -10   4   7       17.21       31.28      3.40 o
  -9   4   7      783.49      922.56     15.78 o
  -8   4   7     4004.96     3716.08     35.61 o
  -7   4   7     4505.82     4649.93     42.87 o
  -6   4   7     4402.78     4369.56     44.18 o
  -5   4   7    11281.63    12454.79    111.83 o
  -4   4   7      689.13      739.64     12.66 o
  -3   4   7        4.24       -5.19      5.19 o
  -2   4   7      284.41      181.91      6.81 o
  -1   4   7      526.79      625.28      9.93 o
   0   4   7     1536.67     1634.99     18.66 o
   1   4   7      519.30      554.54      9.92 o
   2   4   7       10.29       37.83      4.09 o
   3   4   7      488.97      624.29     10.84 o
   4   4   7     1365.45     1303.75     18.22 o
   5   4   7     6990.82     6407.73     57.65 o
   6   4   7        0.12        9.19      3.39 o
   7   4   7      880.43      967.70     15.83 o
   8   4   7       25.26       50.93      5.10 o
   9   4   7      477.11      456.69     12.35 o
  10   4   7      428.18      391.68     14.64 o
  11   4   7      463.47      416.42     12.72 o
  12   4   7       12.50       18.79      5.93 o
  13   4   7     1669.79     1515.84     25.82 o
  14   4   7      753.19      646.66     16.86 o
  15   4   7      385.80      419.05     14.98 o
  16   4   7      103.21       96.59      9.85 o
  17   4   7      513.43      516.94     17.13 o
  18   4   7      500.99      559.46     19.68 o
  19   4   7       53.64       49.66      9.89 o
  20   4   7       51.89       70.36     10.96 o
  21   4   7       68.03       66.92     11.77 o
  22   4   7       13.64       13.34     10.04 o
  23   4   7        0.15      -11.18     14.12 o
  24   4   7       94.57      113.53     13.45 o
  25   4   7       33.54       52.73     16.75 o
  26   4   7        0.88       39.25     22.55 o
 -30   5   7       20.58       16.28     12.92 o
 -29   5   7       49.88       37.98     15.32 o
 -28   5   7      246.38      260.64     17.61 o
 -27   5   7       54.42       37.61     11.12 o
 -26   5   7      267.50      287.04     17.46 o
 -25   5   7      156.38      184.91     19.46 o
 -24   5   7       40.68       23.05      9.45 o
 -23   5   7        0.00       -7.56      7.76 o
 -22   5   7        0.58        6.99      9.12 o
 -21   5   7      132.94      101.34     10.82 o
 -20   5   7     1048.25     1000.95     24.42 o
 -19   5   7      971.17      890.39     23.36 o
 -18   5   7      399.10      412.90     16.48 o
 -17   5   7      361.93      343.45     16.02 o
 -16   5   7      749.00      701.07     19.06 o
 -15   5   7       15.42       15.12      6.66 o
 -14   5   7       33.35       37.17      6.92 o
 -13   5   7       57.26       76.08      6.99 o
 -12   5   7     3009.01     2905.09     37.76 o
 -11   5   7        1.79        6.92      4.95 o
 -10   5   7     1100.29      966.95     21.00 o
  -9   5   7      474.65      465.71     12.43 o
  -8   5   7      619.72      626.49     12.78 o
  -7   5   7     6523.19     6518.83     64.15 o
  -6   5   7      343.98      366.54     13.81 o
  -5   5   7     5417.16     5413.72     54.77 o
  -4   5   7      575.98      525.54     11.50 o
  -3   5   7     1562.61     1508.27     20.82 o
  -2   5   7     2171.60     2168.34     26.63 o
  -1   5   7      591.28      452.25     10.88 o
   0   5   7      121.78      115.16      6.48 o
   1   5   7     1155.15      989.06     16.11 o
   2   5   7      158.76      189.84     11.99 o
   3   5   7       80.70      113.83      7.72 o
   4   5   7     1433.33     1227.80     17.07 o
   5   5   7      418.23      511.37     17.44 o
   6   5   7       52.89       79.90      7.91 o
   7   5   7      285.91      325.15     10.92 o
   8   5   7      143.00      185.34      9.36 o
   9   5   7        4.59       -3.98      5.20 o
  10   5   7       13.49       30.87      6.50 o
  11   5   7      448.61      429.39     22.65 o
  12   5   7      167.92      166.01     10.33 o
  13   5   7      327.35      316.27     13.91 o
  14   5   7        0.43        7.87      6.81 o
  15   5   7      315.41      379.80     15.76 o
  16   5   7      146.43      154.80     11.51 o
  17   5   7      204.24      221.27     13.16 o
  18   5   7       97.85      106.60     11.67 o
  19   5   7      505.52      496.76     28.34 o
  20   5   7       29.20       10.17      9.50 o
  21   5   7        0.60       -5.04      9.22 o
  22   5   7       63.42       55.97     12.34 o
  23   5   7       98.95      142.95     15.18 o
  24   5   7      137.06      151.71     15.82 o
 -29   6   7      620.40      699.50     74.34 o
 -28   6   7      304.59      345.99     21.33 o
 -27   6   7      459.65      485.86     27.08 o
 -26   6   7        0.28       -8.92      9.91 o
 -25   6   7        0.38       14.05     10.13 o
 -24   6   7       98.70       79.17     12.14 o
 -23   6   7      122.38      109.31     13.58 o
 -22   6   7       62.21       60.48     10.90 o
 -21   6   7      255.27      235.51     15.68 o
 -20   6   7     1582.88     1475.86     37.92 o
 -19   6   7     1232.97     1133.08     42.64 o
 -18   6   7      403.18      371.37     16.04 o
 -17   6   7      233.59      232.19     21.11 o
 -16   6   7      202.55      215.30     16.95 o
 -15   6   7      631.36      624.25     18.99 o
 -14   6   7       40.33       28.56     10.55 o
 -13   6   7       21.70       22.56      7.55 o
 -12   6   7      125.23      181.93     10.45 o
 -11   6   7       87.85      109.20      8.64 o
 -10   6   7       98.91       99.16      8.32 o
  -9   6   7       45.35       55.34      7.31 o
  -8   6   7     1222.18     1351.43     27.53 o
  -7   6   7     2158.22     2318.00     32.86 o
  -6   6   7     5979.87     5945.15     61.15 o
  -5   6   7     1159.23     1176.19     19.50 o
  -4   6   7      488.18      490.98     12.67 o
  -3   6   7      351.91      390.68     15.97 o
  -2   6   7       34.50       19.21      4.96 o
  -1   6   7        6.99       -0.61      4.58 o
   0   6   7        6.93        4.26      5.51 o
   1   6   7       53.56       43.23      5.90 o
   2   6   7      422.90      432.61     11.74 o
   3   6   7      289.26      280.36     13.53 o
   4   6   7        0.05        2.56      5.72 o
   5   6   7      194.47      184.17     12.05 o
   6   6   7      942.26      890.41     20.36 o
   7   6   7     1093.80     1080.02     25.64 o
   8   6   7      116.47      118.55     10.04 o
   9   6   7      272.77      264.30     14.98 o
  10   6   7      116.38      129.99     17.24 o
  11   6   7      603.15      557.00     17.33 o
  12   6   7      282.80      278.80     17.51 o
  13   6   7      488.83      427.13     16.42 o
  14   6   7       37.59       37.25      9.04 o
  15   6   7      111.36       78.24     10.28 o
  16   6   7      107.89      121.70     12.97 o
  17   6   7     1024.29      950.96     32.68 o
  18   6   7       56.63       65.05     11.88 o
  19   6   7       16.55        6.91      9.75 o
  20   6   7        0.70       -6.27      9.64 o
  21   6   7        4.73        4.12     11.15 o
  22   6   7        1.76      -13.41     13.41 o
 -26   7   7      190.98      213.42     17.78 o
 -25   7   7       41.00       44.14     12.22 o
 -24   7   7       13.67       -5.53      9.29 o
 -23   7   7      477.83      472.79     21.97 o
 -22   7   7        6.50        2.32      9.75 o
 -21   7   7        1.89       -7.12      8.46 o
 -20   7   7      517.40      485.25     21.12 o
 -19   7   7      418.24      400.47     19.17 o
 -18   7   7     1236.36     1228.04     44.70 o
 -17   7   7      420.39      423.63     18.62 o
 -16   7   7      776.73      897.04     24.20 o
 -15   7   7       26.91       39.94      9.56 o
 -14   7   7       26.13       27.96      8.87 o
 -13   7   7        2.58       -7.27      8.69 o
 -12   7   7        0.53       -4.58      7.12 o
 -11   7   7       47.82       52.18      8.26 o
 -10   7   7      269.88      316.35     13.94 o
  -9   7   7       66.04       73.78      8.78 o
  -8   7   7     1019.73      987.00     20.91 o
  -7   7   7      197.86      211.17     11.79 o
  -6   7   7     6874.88     6708.80     75.31 o
  -5   7   7      182.83      156.16     10.39 o
  -4   7   7       32.88       31.00      6.70 o
  -3   7   7        9.19       -3.99      8.44 o
  -2   7   7      229.09      232.69     10.68 o
  -1   7   7      289.16      327.72     12.00 o
   0   7   7       55.07       56.31      7.31 o
   1   7   7      188.63      188.81      9.93 o
   2   7   7        1.78        2.06      5.74 o
   3   7   7      161.47      158.39     10.54 o
   4   7   7      179.29      191.68     13.79 o
   5   7   7      601.45      529.07     23.00 o
   6   7   7        0.21       19.71      9.01 o
   7   7   7      452.50      445.77     19.28 o
   8   7   7        5.15       21.68      9.62 o
   9   7   7        0.62        9.27     13.79 o
  10   7   7      181.29      178.23     15.30 o
  11   7   7        4.27       14.42     10.17 o
  12   7   7       86.12      112.30     13.35 o
  13   7   7      115.07      141.77     18.77 o
  14   7   7       18.04       10.96     10.98 o
  15   7   7     1373.60     1263.09     33.56 o
  16   7   7      190.17      196.37     17.29 o
  17   7   7       99.72       62.95     13.94 o
  18   7   7      194.65      205.33     18.29 o
  19   7   7       42.26       49.79     14.04 o
  20   7   7       39.17       55.73     20.64 o
 -23   8   7       44.12       35.93     13.46 o
 -22   8   7        6.54       10.37     11.75 o
 -21   8   7        3.67      -10.22     10.22 o
 -20   8   7       35.22       65.14     14.31 o
 -19   8   7       62.48       66.59     13.88 o
 -18   8   7      114.49      170.19     23.08 o
 -17   8   7      140.84      122.84     25.12 o
 -16   8   7       14.36       31.85     15.32 o
 -15   8   7       19.79       15.67     11.46 o
 -14   8   7       16.46       19.48     10.60 o
 -13   8   7       78.93      120.88     20.30 o
 -12   8   7      585.13      565.71     23.23 o
 -11   8   7       97.75       88.71     12.77 o
 -10   8   7      252.14      307.81     23.37 o
  -9   8   7      413.45      448.65     19.64 o
  -8   8   7      440.38      448.11     25.54 o
  -7   8   7      256.42      242.68     15.03 o
  -6   8   7      135.63      155.39     13.20 o
  -5   8   7      703.67      678.07     21.08 o
  -4   8   7        1.34        6.09      8.05 o
  -3   8   7        9.10       20.96      9.26 o
  -2   8   7       89.28       78.22     11.09 o
  -1   8   7       94.93       79.92      9.90 o
   0   8   7       17.13       10.75      8.40 o
   1   8   7      150.57      126.80     12.00 o
   2   8   7      360.02      332.64     18.00 o
   3   8   7      188.79      168.11     18.00 o
   4   8   7      290.28      272.81     17.34 o
   5   8   7      332.52      306.82     28.35 o
   6   8   7       10.24       27.62     10.98 o
   7   8   7      166.82      170.20     24.62 o
   8   8   7      287.84      241.59     17.59 o
   9   8   7      345.27      365.68     20.64 o
  10   8   7        3.71       25.44     11.21 o
  11   8   7     1141.04     1066.12     31.82 o
  12   8   7     1482.56     1390.60     36.27 o
  13   8   7       54.64       32.36     13.46 o
  14   8   7       12.66       -4.81     10.82 o
  15   8   7      100.55       99.71     15.64 o
  16   8   7      273.69      233.96     19.82 o
  17   8   7       10.79      -17.75     17.75 o
 -19   9   7      126.65      174.23     74.31 o
 -18   9   7       62.40       56.13     14.42 o
 -17   9   7      350.29      333.62     22.94 o
 -16   9   7      148.79      157.75     17.68 o
 -15   9   7      167.07      155.00     17.35 o
 -14   9   7       42.19       36.54     13.46 o
 -13   9   7       23.58       12.47     12.12 o
 -12   9   7     1078.70     1115.73     46.39 o
 -11   9   7       41.76       61.26     20.30 o
 -10   9   7        2.45       33.75     12.92 o
  -9   9   7        2.02       10.36     11.39 o
  -8   9   7       84.26      101.23     14.82 o
  -7   9   7       42.98       53.19     11.77 o
  -6   9   7      394.56      441.62     20.92 o
  -5   9   7        2.22       -1.54     10.52 o
  -4   9   7        5.82       -9.55      9.55 o
  -3   9   7      187.12      171.78     16.65 o
  -2   9   7       29.25       26.56     11.21 o
  -1   9   7       58.08       91.99     13.28 o
   0   9   7       25.22       17.62     12.37 o
   1   9   7       24.89       24.43     11.21 o
   2   9   7        0.50       -9.83      9.83 o
   3   9   7      219.31      208.62     17.24 o
   4   9   7       19.44       12.83     11.72 o
   5   9   7        0.97      -10.98     10.98 o
   6   9   7      288.69      323.60     21.84 o
   7   9   7       30.80       30.86     12.77 o
   8   9   7        1.63        0.36     11.92 o
   9   9   7      302.94      292.34     21.17 o
  10   9   7      233.53      267.27     20.28 o
  11   9   7       30.46       24.72     13.13 o
  12   9   7      114.59      130.83     16.63 o
  13   9   7       66.62       87.50     30.52 o
 -13  10   7       52.79       37.07     23.16 o
 -12  10   7      107.46      116.47     30.64 o
 -11  10   7       10.72       12.15     12.77 o
 -10  10   7       28.21       27.94     15.32 o
  -9  10   7      174.95      184.87     19.54 o
  -8  10   7       39.11       64.64     17.62 o
  -7  10   7       51.46       35.32     13.38 o
  -6  10   7       46.34       54.44     15.17 o
  -5  10   7      206.23      199.68     21.45 o
  -4  10   7       55.15       74.71     15.30 o
  -3  10   7       45.03       53.88     14.50 o
  -2  10   7      335.20      301.78     29.21 o
  -1  10   7        1.28        6.98     13.94 o
   0  10   7        2.76        5.66     15.72 o
   1  10   7       16.62       25.74     13.94 o
   2  10   7        0.82        2.34     15.71 o
   3  10   7       20.90       33.49     15.17 o
   4  10   7       29.98       51.20     15.78 o
   5  10   7       21.74       -0.92     22.10 o
   6  10   7      200.02      199.39     32.61 o
   7  10   7        0.43      -23.88     31.84 o
 -34   0   8      493.80      647.07     71.67 o
 -33   0   8      355.68      405.91     42.47 o
 -32   0   8       10.35       -6.78     15.67 o
 -31   0   8      195.34      145.61     22.96 o
 -30   0   8      146.89      146.02     21.60 o
 -29   0   8      166.13      148.12     30.52 o
 -28   0   8      223.92      232.64     23.54 o
 -27   0   8      203.11      242.68     23.54 o
 -26   0   8     3152.05     2946.82     76.09 o
 -25   0   8      485.42      522.63     53.10 o
 -24   0   8     6002.21     5602.09    117.16 o
 -23   0   8      669.63      615.55     41.16 o
 -22   0   8     3489.80     3525.37     60.41 o
 -21   0   8     1552.12     1180.96     26.59 o
 -20   0   8        2.84        6.85      5.75 o
 -19   0   8      750.44      882.28     19.97 o
 -18   0   8      661.40      655.36     16.87 o
 -17   0   8     1624.47     1867.04     41.86 o
 -16   0   8     3623.48     4045.31     55.30 o
 -15   0   8      386.73      415.70     17.94 o
 -14   0   8    11421.12    12839.10    152.57 o
 -13   0   8      361.19      396.89     11.40 o
 -12   0   8      957.39      870.16     16.90 o
 -11   0   8     1325.60     1525.83     24.38 o
 -10   0   8     1367.97     1458.90     23.05 o
  -9   0   8     2958.67     3398.18     43.91 o
  -8   0   8       76.03      117.96      6.08 o
  -7   0   8    35636.57    34827.37    390.59 o
  -6   0   8    18624.34    19619.09    221.44 o
  -5   0   8      799.30     1038.07     25.38 o
  -4   0   8     1762.77      826.27     16.81 o
  -3   0   8    16723.76    17982.01    201.85 o
  -2   0   8    23294.10    28432.57    317.90 o
  -1   0   8     6932.43     8706.63     99.61 o
   0   0   8       69.18       81.47      4.22 o
   1   0   8       91.36       17.32      3.06 o
   2   0   8      591.03      539.45     14.19 o
   3   0   8       53.93       70.55      3.83 o
   4   0   8       94.13       39.24      3.63 o
   5   0   8      540.40      867.89     15.06 o
   6   0   8     1970.06     2328.65     41.53 o
   7   0   8    19618.22    23443.47    266.92 o
   8   0   8      415.73      247.25     12.65 o
   9   0   8       36.65       19.68      4.66 o
  10   0   8      366.95      336.82     11.88 o
  11   0   8      117.18       69.81      6.68 o
  12   0   8       64.02       67.01      8.58 o
  13   0   8     2130.02     1990.44     40.33 o
  14   0   8      286.57      316.58     17.07 o
  15   0   8     3425.84     3094.05     57.04 o
  16   0   8     2582.34     2590.29     51.38 o
  17   0   8      607.13      545.35     22.90 o
  18   0   8      322.14      320.87     19.60 o
  19   0   8      201.86      162.09     19.64 o
  20   0   8      201.70      193.16     21.23 o
  21   0   8        0.22      -10.24     12.74 o
  22   0   8       82.43       51.51     15.22 o
  23   0   8       83.24       95.44     27.86 o
  24   0   8        5.60       32.82     26.54 o
  25   0   8       83.44      143.43     39.81 o
  26   0   8       25.36       26.93     18.48 o
  27   0   8       47.87       54.69     21.03 o
 -34   1   8      172.55      195.42     18.89 o
 -33   1   8       57.92       63.42     21.45 o
 -32   1   8       43.94       44.57     13.28 o
 -31   1   8        0.60        5.07     10.76 o
 -30   1   8        7.15       -1.63     10.71 o
 -29   1   8       45.49       36.11     12.34 o
 -28   1   8       37.73       53.55     11.39 o
 -27   1   8      743.12      731.52     24.76 o
 -26   1   8      134.36      105.49     12.31 o
 -25   1   8      518.53      494.97     20.60 o
 -24   1   8       71.80       54.43      9.40 o
 -23   1   8      959.32      905.99     18.09 o
 -22   1   8      400.19      365.02     18.60 o
 -21   1   8      378.24      378.40     12.89 o
 -20   1   8       61.61       75.58      5.79 o
 -19   1   8      898.92      928.43     15.60 o
 -18   1   8      138.60      167.14      7.14 o
 -17   1   8      215.59      214.89      7.13 o
 -16   1   8      152.87      154.76      6.22 o
 -15   1   8      179.53      247.71      7.17 o
 -14   1   8      274.25      336.90      8.98 o
 -13   1   8       86.15      115.30      4.86 o
 -12   1   8        2.50        1.48      2.57 o
 -11   1   8      845.05      870.06     11.73 o
 -10   1   8     2118.04     2155.70     21.80 o
  -9   1   8       30.42       31.79      2.57 o
  -8   1   8      319.57      236.71      4.89 o
  -7   1   8     1467.77     1323.21     14.05 o
  -6   1   8      608.78      684.19      7.72 o
  -5   1   8        0.19        2.96      1.78 o
  -4   1   8     3463.64     2945.29     25.62 o
  -3   1   8     6733.46     6556.71     55.97 o
  -2   1   8    20758.52    22149.21    175.91 o
  -1   1   8    13989.46    12724.25    102.18 o
   0   1   8      379.59      334.48      5.13 o
   1   1   8     1616.89     1685.44     16.28 o
   2   1   8     4371.78     4615.85     39.49 o
   3   1   8       89.48       87.23      3.24 o
   4   1   8     3013.77     3291.37     29.73 o
   5   1   8     1967.41     2372.43     23.13 o
   6   1   8      294.25      308.70      6.00 o
   7   1   8      259.83      268.34      6.99 o
   8   1   8      294.38      286.79      6.68 o
   9   1   8      354.49      419.00      8.03 o
  10   1   8      321.09      297.08      9.31 o
  11   1   8     1244.80     1228.83     18.49 o
  12   1   8     1541.64     1312.02     19.09 o
  13   1   8        9.00       89.78      8.02 o
  14   1   8     1839.46     1783.49     27.37 o
  15   1   8     1224.42     1153.98     21.68 o
  16   1   8      604.46      572.32     15.58 o
  17   1   8      177.17      192.06     12.73 o
  18   1   8     1408.70     1303.36     27.90 o
  19   1   8      878.12      885.39     23.23 o
  20   1   8      163.20      140.64     12.74 o
  21   1   8      302.24      309.35     16.80 o
  22   1   8       34.45       32.70     10.98 o
  23   1   8        2.12       -8.06     13.41 o
  24   1   8       64.72       65.51     15.32 o
  25   1   8      130.17      145.93     17.99 o
  26   1   8        0.11       -0.32     15.32 o
  27   1   8       42.91       54.10     14.67 o
 -34   2   8       30.44        6.90     17.66 o
 -33   2   8       31.33       29.77     12.63 o
 -32   2   8        1.65        8.39     10.54 o
 -31   2   8      360.99      375.43     22.99 o
 -30   2   8      343.40      354.04     26.05 o
 -29   2   8      183.97      167.58     16.20 o
 -28   2   8       95.65      120.67     14.04 o
 -27   2   8       12.07       19.06      9.93 o
 -26   2   8     2250.36     2107.60     39.51 o
 -25   2   8        3.75       23.12      7.98 o
 -24   2   8      125.85      111.60     10.02 o
 -23   2   8     2161.19     2126.42     42.09 o
 -22   2   8      313.29      347.63     13.71 o
 -21   2   8      466.19      426.68     16.15 o
 -20   2   8      616.39      670.53     16.43 o
 -19   2   8      323.18      398.99     12.95 o
 -18   2   8       37.02       41.17      4.00 o
 -17   2   8        4.55        8.68      4.16 o
 -16   2   8     1047.02      971.82     15.17 o
 -15   2   8      238.33      302.20      8.15 o
 -14   2   8      552.03      463.96      8.69 o
 -13   2   8      588.41      597.39      9.72 o
 -12   2   8      420.51      399.58      7.46 o
 -11   2   8      597.18      516.07      9.98 o
 -10   2   8     3695.76     3958.36     36.32 o
  -9   2   8     1151.57     1071.99     18.16 o
  -8   2   8     2568.99     2818.37     26.54 o
  -7   2   8      301.79      400.86      7.14 o
  -6   2   8      124.36      398.93     12.64 o
  -5   2   8     5408.49     4660.66     40.25 o
  -4   2   8       26.95      114.95      4.67 o
  -3   2   8     1324.46     1238.96     12.86 o
  -2   2   8     7961.59     8365.10     69.07 o
  -1   2   8      958.06      828.78     10.05 o
   0   2   8      820.37     1032.50     11.72 o
   1   2   8       37.05       97.75      9.29 o
   2   2   8       47.17       45.81      3.03 o
   3   2   8     4992.78     5215.99     45.37 o
   4   2   8       96.35      129.21      4.38 o
   5   2   8      147.58      178.46      4.92 o
   6   2   8      745.06      961.49     12.15 o
   7   2   8       20.71       74.27      4.14 o
   8   2   8      571.60      582.44     11.06 o
   9   2   8      865.26      958.11     15.23 o
  10   2   8      278.54      222.14      8.45 o
  11   2   8      438.92      529.80     12.60 o
  12   2   8       14.54       19.84      4.74 o
  13   2   8      357.48      359.35     10.55 o
  14   2   8      959.33      910.72     19.01 o
  15   2   8      267.69      296.96     11.93 o
  16   2   8      133.91      111.09     10.52 o
  17   2   8     1461.10     1263.65     26.79 o
  18   2   8      168.81      169.58     12.58 o
  19   2   8      242.32      222.80     14.15 o
  20   2   8      189.63      164.14     13.09 o
  21   2   8        3.98        4.59      9.36 o
  22   2   8       18.12        7.76      9.09 o
  23   2   8       38.70       30.62     10.54 o
  24   2   8       54.64       46.91     12.93 o
  25   2   8       18.18       39.20     12.45 o
  26   2   8       66.37       65.79     14.68 o
  27   2   8      160.54      172.33     23.40 o
 -33   3   8       54.29       37.31     14.14 o
 -32   3   8      125.74      151.93     17.17 o
 -31   3   8       10.89       20.11     11.79 o
 -30   3   8       24.54       38.94     14.04 o
 -29   3   8      106.36       89.20     12.85 o
 -28   3   8      103.63       98.14     12.22 o
 -27   3   8      135.45      123.61     13.12 o
 -26   3   8      106.98      137.47     11.60 o
 -25   3   8      166.76      211.35     12.85 o
 -24   3   8      244.48      220.19     13.06 o
 -23   3   8      156.66      146.37     10.92 o
 -22   3   8     2241.31     2178.15     34.33 o
 -21   3   8      657.45      639.02     17.24 o
 -20   3   8     1376.94     1351.50     24.58 o
 -19   3   8      610.77      708.75     16.72 o
 -18   3   8      658.12      734.84     19.80 o
 -17   3   8      738.84      786.71     20.32 o
 -16   3   8      282.26      328.06      9.10 o
 -15   3   8      352.88      381.28     10.47 o
 -14   3   8      355.64      357.19      9.08 o
 -13   3   8      906.42      821.21     16.43 o
 -12   3   8     7529.49     7860.96     70.15 o
 -11   3   8      808.36      782.61     11.08 o
 -10   3   8      982.96      983.19     12.81 o
  -9   3   8      805.92      814.55     11.12 o
  -8   3   8     3797.67     3721.46     34.38 o
  -7   3   8      849.09      755.98     10.07 o
  -6   3   8      430.17      611.69     15.38 o
  -5   3   8     5529.27     6459.76     60.10 o
  -4   3   8      990.07     1248.19     16.27 o
  -3   3   8     2680.28     2895.84     29.72 o
  -2   3   8     5367.54     4704.95     41.80 o
  -1   3   8        9.95      101.47      5.52 o
   0   3   8      833.35      665.52      9.65 o
   1   3   8     2359.91     2483.96     24.72 o
   2   3   8     1248.20      978.68     12.85 o
   3   3   8      862.67     1125.88     14.04 o
   4   3   8      876.79      837.48     11.78 o
   5   3   8     1354.44     1621.27     18.51 o
   6   3   8      111.00      206.40      7.84 o
   7   3   8       99.83      109.36      7.46 o
   8   3   8      200.84      157.17      6.98 o
   9   3   8      262.50      223.80      8.45 o
  10   3   8      184.36      165.33     11.50 o
  11   3   8       35.24       12.25      4.58 o
  12   3   8      122.79      129.31      9.19 o
  13   3   8      121.02      111.07      8.32 o
  14   3   8      342.27      323.09     17.81 o
  15   3   8      448.98      468.38     15.11 o
  16   3   8      269.84      236.33     19.01 o
  17   3   8      201.28      196.04     13.23 o
  18   3   8      493.51      471.69     19.06 o
  19   3   8        0.00        1.01      8.40 o
  20   3   8        6.24       10.52      8.69 o
  21   3   8       54.85       90.32     11.51 o
  22   3   8       81.50       95.40     12.40 o
  23   3   8      712.30      728.52     34.15 o
  24   3   8      135.67      118.57     14.25 o
  25   3   8      247.38      269.03     18.25 o
  26   3   8      134.26      137.46     17.29 o
 -32   4   8       27.63       24.77     18.35 o
 -31   4   8       89.56       81.64     16.02 o
 -30   4   8      225.21      256.73     21.84 o
 -29   4   8      624.16      675.18     27.39 o
 -28   4   8      258.67      271.14     19.29 o
 -27   4   8       52.23       23.50      9.45 o
 -26   4   8        0.11       19.99      9.36 o
 -25   4   8      426.87      415.64     17.49 o
 -24   4   8      312.59      248.22     14.16 o
 -23   4   8     1586.80     1445.15     27.90 o
 -22   4   8      221.98      207.06     12.44 o
 -21   4   8      582.55      575.33     16.66 o
 -20   4   8     3114.50     2959.63     41.70 o
 -19   4   8     2939.62     2797.18     39.42 o
 -18   4   8        6.76        8.58      6.33 o
 -17   4   8      403.20      387.17     13.50 o
 -16   4   8     1203.32     1188.44     18.96 o
 -15   4   8       70.80       59.31      5.63 o
 -14   4   8       35.69       29.17      5.26 o
 -13   4   8       57.57       49.13      4.83 o
 -12   4   8     1567.63     1438.47     19.82 o
 -11   4   8      948.48      823.30     15.93 o
 -10   4   8      428.76      503.56     11.58 o
  -9   4   8      222.14      290.93      9.63 o
  -8   4   8      551.80      631.65     14.56 o
  -7   4   8     8601.33     8722.26     80.97 o
  -6   4   8     1190.55     1506.62     19.57 o
  -5   4   8     5246.24     4912.10     48.78 o
  -4   4   8     3739.05     3933.43     40.22 o
  -3   4   8     1684.83     1415.46     18.55 o
  -2   4   8     1083.54     1090.18     15.47 o
  -1   4   8     1563.38     1402.55     18.59 o
   0   4   8        0.29       12.71      3.24 o
   1   4   8      105.00      177.68      6.48 o
   2   4   8     7607.85     7505.62     66.08 o
   3   4   8     2103.43     2317.63     25.42 o
   4   4   8      750.76      660.16     11.43 o
   5   4   8      245.81      179.98      6.73 o
   6   4   8        0.03       28.14      4.74 o
   7   4   8     1236.15     1078.48     22.83 o
   8   4   8       93.99       89.58      6.53 o
   9   4   8      181.76      187.63      9.50 o
  10   4   8      668.51      625.63     16.01 o
  11   4   8       36.49       46.85      6.55 o
  12   4   8      349.57      312.43     12.24 o
  13   4   8       27.61       40.31      7.76 o
  14   4   8      632.80      613.49     16.99 o
  15   4   8       22.80        5.68      6.81 o
  16   4   8      577.19      576.27     17.60 o
  17   4   8      856.99      852.52     21.41 o
  18   4   8      426.77      396.23     16.79 o
  19   4   8       83.31       81.97     11.00 o
  20   4   8       99.28      115.81     12.73 o
  21   4   8       46.72       40.27     11.19 o
  22   4   8        3.65        5.66     10.80 o
  23   4   8       77.84       81.72     12.07 o
  24   4   8        6.02       -9.49     10.10 o
  25   4   8        8.92       14.73     11.77 o
 -31   5   8        0.55      -11.77     29.19 o
 -30   5   8       65.07       54.32     19.92 o
 -29   5   8       28.50       54.74     14.55 o
 -28   5   8       55.32       75.13     18.13 o
 -27   5   8       74.31       55.12     12.05 o
 -26   5   8      482.40      418.13     20.01 o
 -25   5   8      538.75      527.02     21.31 o
 -24   5   8        1.07       -3.04      8.54 o
 -23   5   8        9.92        8.57      8.76 o
 -22   5   8        2.52        4.27      8.07 o
 -21   5   8        4.94        5.06      7.93 o
 -20   5   8      738.70      717.70     21.06 o
 -19   5   8      159.76      189.80     13.01 o
 -18   5   8      881.15      879.90     22.91 o
 -17   5   8      185.72      196.02     12.11 o
 -16   5   8      213.75      223.05     13.01 o
 -15   5   8       27.20       34.66      7.63 o
 -14   5   8     1065.32     1075.00     20.36 o
 -13   5   8       42.96       45.97      6.50 o
 -12   5   8        9.93       26.12      5.62 o
 -11   5   8     2389.21     2401.31     32.64 o
 -10   5   8     1707.41     1587.86     24.73 o
  -9   5   8      106.52      115.95      6.70 o
  -8   5   8      461.07      620.48     26.34 o
  -7   5   8      977.13      926.28     17.11 o
  -6   5   8       46.17       39.97      5.41 o
  -5   5   8      613.61      741.46     16.70 o
  -4   5   8      816.93      879.90     15.16 o
  -3   5   8        5.58        6.01      6.08 o
  -2   5   8      217.79      201.34      8.19 o
  -1   5   8      893.96      937.85     15.96 o
   0   5   8      312.38      274.37      8.89 o
   1   5   8      306.02      341.37      9.77 o
   2   5   8      616.86      631.51     12.68 o
   3   5   8     2331.20     2274.72     32.36 o
   4   5   8       35.69       39.75      5.22 o
   5   5   8      702.61      753.23     15.69 o
   6   5   8       12.59        2.45      4.41 o
   7   5   8       43.01       44.29      6.19 o
   8   5   8      477.89      424.02     12.59 o
   9   5   8      124.24      111.82      8.68 o
  10   5   8     3689.69     3548.19     45.10 o
  11   5   8      308.65      306.73     13.45 o
  12   5   8      168.19      173.54     10.45 o
  13   5   8       85.49       82.52      9.08 o
  14   5   8        0.26       -1.58      6.70 o
  15   5   8      605.80      594.22     23.47 o
  16   5   8     1260.63     1139.05     24.59 o
  17   5   8      383.47      359.80     16.27 o
  18   5   8       44.79       37.40      9.21 o
  19   5   8      309.66      292.08     15.73 o
  20   5   8       11.40       18.93      9.86 o
  21   5   8       68.32       49.04     11.65 o
  22   5   8      153.21      168.06     15.89 o
  23   5   8       10.99       27.40     11.51 o
  24   5   8       16.12       13.27     29.19 o
 -29   6   8       75.95       85.40     15.63 o
 -28   6   8       11.20        7.53     11.02 o
 -27   6   8      295.98      295.48     20.88 o
 -26   6   8        6.98       27.36     11.49 o
 -25   6   8        0.53        2.44      9.40 o
 -24   6   8        6.95       12.78      9.35 o
 -23   6   8      333.53      298.59     17.18 o
 -22   6   8       85.85       83.29     11.25 o
 -21   6   8        0.16       -4.71      8.23 o
 -20   6   8       41.48       84.88     15.93 o
 -19   6   8      233.41      207.89     14.35 o
 -18   6   8     1386.68     1372.51     34.15 o
 -17   6   8      129.99      135.72     11.82 o
 -16   6   8        7.82        7.77      7.93 o
 -15   6   8        0.85        3.30      7.12 o
 -14   6   8      118.80      114.04     10.20 o
 -13   6   8      343.12      351.09     13.50 o
 -12   6   8     1337.94     1257.87     22.95 o
 -11   6   8     1007.38     1034.02     20.55 o
 -10   6   8       41.35       35.88      6.72 o
  -9   6   8      509.32      487.87     14.46 o
  -8   6   8      423.46      411.34     13.27 o
  -7   6   8       14.25       53.33      7.12 o
  -6   6   8      249.32      327.58     11.28 o
  -5   6   8      485.11      456.39     12.04 o
  -4   6   8      328.10      341.81     11.04 o
  -3   6   8       63.23       49.03      6.06 o
  -2   6   8      261.03      212.84      9.38 o
  -1   6   8       17.99       10.16      5.35 o
   0   6   8      222.00      202.17      9.43 o
   1   6   8      559.17      600.66     13.31 o
   2   6   8      511.04      482.74     12.00 o
   3   6   8      267.53      278.50     10.12 o
   4   6   8      788.78      742.67     16.64 o
   5   6   8     2112.50     2084.76     33.08 o
   6   6   8      278.94      273.13     12.88 o
   7   6   8       24.02       20.19      7.00 o
   8   6   8     1400.89     1334.44     25.96 o
   9   6   8      897.25      870.96     20.91 o
  10   6   8       18.86       32.59      7.79 o
  11   6   8      666.13      600.76     18.54 o
  12   6   8     1226.32     1071.10     24.60 o
  13   6   8       94.14      107.90     11.17 o
  14   6   8      253.00      269.62     15.32 o
  15   6   8       14.22        8.15      9.05 o
  16   6   8      414.77      409.99     18.47 o
  17   6   8      382.45      375.20     18.30 o
  18   6   8      318.29      342.04     18.16 o
  19   6   8        6.58       17.08      9.75 o
  20   6   8        1.49       23.07     12.02 o
  21   6   8       26.06       15.90     12.25 o
  22   6   8      192.49      165.68     28.68 o
 -27   7   8       15.96       30.52     22.52 o
 -26   7   8       60.47       64.45     12.51 o
 -25   7   8       46.74       80.38     12.80 o
 -24   7   8       19.95       16.19     11.32 o
 -23   7   8        0.11        0.56      9.64 o
 -22   7   8       57.00       53.14     11.82 o
 -21   7   8        1.11        9.65      9.40 o
 -20   7   8       48.17       43.33     11.00 o
 -19   7   8     1225.63     1245.58     29.97 o
 -18   7   8      123.15      140.34     12.93 o
 -17   7   8      228.37      253.18     15.53 o
 -16   7   8      831.19      845.28     31.41 o
 -15   7   8      233.26      242.19     14.78 o
 -14   7   8        5.61       -4.09      8.37 o
 -13   7   8       13.42        4.45      7.32 o
 -12   7   8      466.49      506.52     29.26 o
 -11   7   8        5.23        8.11      6.88 o
 -10   7   8      491.19      502.51     21.28 o
  -9   7   8      172.23      184.30     10.93 o
  -8   7   8      799.14      796.13     36.03 o
  -7   7   8     2650.25     2617.88     51.58 o
  -6   7   8       19.72       92.34      9.33 o
  -5   7   8      702.22      731.46     18.38 o
  -4   7   8      279.88      307.95     12.00 o
  -3   7   8      217.96      215.87     10.54 o
  -2   7   8       16.80        6.29      5.77 o
  -1   7   8      612.94      583.89     15.54 o
   0   7   8       32.13       15.88      6.26 o
   1   7   8      136.54      130.75      8.63 o
   2   7   8       12.43       -1.26      5.84 o
   3   7   8      191.33      206.46     13.48 o
   4   7   8      341.82      326.07     14.49 o
   5   7   8       45.44       56.34      8.26 o
   6   7   8        1.06       10.48      6.66 o
   7   7   8      206.93      215.90     13.15 o
   8   7   8       55.67       42.00     10.47 o
   9   7   8       79.24       82.95     13.02 o
  10   7   8       71.59       61.53     11.39 o
  11   7   8      261.38      259.00     24.96 o
  12   7   8      131.21      107.19     13.69 o
  13   7   8        1.38       31.08     11.55 o
  14   7   8       24.84       46.54     12.03 o
  15   7   8      118.04      121.46     14.53 o
  16   7   8      172.66      180.64     31.46 o
  17   7   8        9.77       -8.51     11.30 o
  18   7   8       25.02       17.89     12.77 o
  19   7   8        8.30       -3.21     12.25 o
 -23   8   8       15.79       -1.19     12.12 o
 -22   8   8        8.20       13.49     13.79 o
 -21   8   8        5.12        2.18     11.75 o
 -20   8   8      914.35      889.28     30.02 o
 -19   8   8      288.26      346.41     21.98 o
 -18   8   8      695.86      692.14     26.53 o
 -17   8   8      103.53      116.26     14.53 o
 -16   8   8       15.33       15.31     19.15 o
 -15   8   8      153.05      145.83     15.69 o
 -14   8   8       18.48       16.25     10.98 o
 -13   8   8      199.48      170.60     15.37 o
 -12   8   8      498.41      487.76     24.52 o
 -11   8   8       40.41       47.15     12.09 o
 -10   8   8      202.44      201.30     14.87 o
  -9   8   8      674.77      638.89     31.23 o
  -8   8   8      189.58      178.48     13.65 o
  -7   8   8      296.84      312.16     16.62 o
  -6   8   8       27.55       32.40     13.59 o
  -5   8   8        6.01       -0.62      8.29 o
  -4   8   8       86.68       87.54     10.94 o
  -3   8   8      510.42      496.15     19.25 o
  -2   8   8      203.75      188.73     12.62 o
  -1   8   8       55.04       58.33      9.82 o
   0   8   8       49.87       49.27     12.85 o
   1   8   8      133.69      129.99     13.07 o
   2   8   8      106.68      131.22     13.69 o
   3   8   8       25.62       31.70     14.51 o
   4   8   8       43.39       51.11     11.21 o
   5   8   8       46.28       60.85     11.65 o
   6   8   8      572.57      540.31     22.35 o
   7   8   8      164.82      155.24     15.24 o
   8   8   8      121.44      162.95     15.51 o
   9   8   8      470.83      437.92     22.71 o
  10   8   8      237.68      229.93     28.73 o
  11   8   8      217.86      212.33     24.52 o
  12   8   8       15.42       35.20     16.85 o
  13   8   8       92.63      126.47     15.68 o
  14   8   8       75.12       79.84     13.88 o
  15   8   8        0.09        6.45     12.67 o
  16   8   8        0.07       -0.29     12.42 o
 -19   9   8        2.22       -0.34     14.06 o
 -18   9   8        6.10       30.46     13.26 o
 -17   9   8       74.74       80.33     14.67 o
 -16   9   8       32.11       36.83     13.13 o
 -15   9   8        4.42       18.03     12.97 o
 -14   9   8      574.88      616.72     26.84 o
 -13   9   8       18.69       21.69     12.34 o
 -12   9   8        2.97       29.92     12.64 o
 -11   9   8       76.97       90.29     14.67 o
 -10   9   8      453.06      420.36     23.36 o
  -9   9   8      333.89      347.85     21.58 o
  -8   9   8       42.23       32.63     11.27 o
  -7   9   8      590.79      584.32     22.53 o
  -6   9   8      820.27      800.47     43.17 o
  -5   9   8      180.30      180.55     15.07 o
  -4   9   8       41.60       48.00     11.43 o
  -3   9   8      168.79      153.55     15.51 o
  -2   9   8       10.65       13.30     10.77 o
  -1   9   8      139.46      110.63     15.99 o
   0   9   8       17.11       -5.76     10.79 o
   1   9   8        1.19        5.67     10.54 o
   2   9   8      126.83      111.15     14.14 o
   3   9   8       91.13       86.83     13.69 o
   4   9   8       53.92       36.17     11.53 o
   5   9   8       29.69       21.61     12.12 o
   6   9   8       70.59       50.26     15.32 o
   7   9   8     1114.00     1046.70     32.01 o
   8   9   8       55.66       58.29     14.58 o
   9   9   8      193.57      169.12     21.45 o
  10   9   8       24.74       43.23     14.14 o
  11   9   8       42.97       77.51     15.30 o
  12   9   8        1.34        7.51     16.29 o
 -13  10   8       38.74       37.72     17.22 o
 -12  10   8       97.93      103.09     16.83 o
 -11  10   8      300.74      262.08     21.84 o
 -10  10   8      114.12       85.89     15.91 o
  -9  10   8      185.69      177.57     18.42 o
  -8  10   8      128.17       94.49     16.23 o
  -7  10   8      126.14      154.13     39.46 o
  -6  10   8       63.97       66.62     15.07 o
  -5  10   8      200.95      219.44     19.34 o
  -4  10   8       15.69       28.61     12.77 o
  -3  10   8       11.13        4.42     13.79 o
  -2  10   8       10.89       18.57     14.62 o
  -1  10   8        6.58        2.33     12.83 o
   0  10   8       59.92       52.78     15.78 o
   1  10   8      198.19      212.73     21.34 o
   2  10   8        0.88       -4.42     15.84 o
   3  10   8      142.99      162.62     20.49 o
   4  10   8      277.95      308.04     31.94 o
   5  10   8      188.94      178.27     18.68 o
   6  10   8       39.56       92.88     39.80 o
 -35   1   9      552.00      536.26     66.37 o
 -34   1   9      210.09      234.92     20.43 o
 -33   1   9      234.20      250.39     20.60 o
 -32   1   9      326.93      302.52     21.34 o
 -31   1   9       17.88       22.76     11.21 o
 -30   1   9        8.50        4.55     10.56 o
 -29   1   9       61.02       34.53     11.49 o
 -28   1   9      536.66      584.36     23.24 o
 -27   1   9       19.25       17.73      9.18 o
 -26   1   9      649.29      637.15     23.18 o
 -25   1   9     2691.48     2372.88     44.75 o
 -24   1   9     1013.89     1001.64     21.06 o
 -23   1   9      406.48      403.18     12.83 o
 -22   1   9     3901.31     3655.52     46.92 o
 -21   1   9       39.73       71.18      7.25 o
 -20   1   9       59.06       62.66      5.52 o
 -19   1   9       22.32       -0.18      3.19 o
 -18   1   9     1516.48     1771.70     21.66 o
 -17   1   9      124.01      163.84      6.39 o
 -16   1   9      773.87     1009.23     18.91 o
 -15   1   9       31.43       60.77      4.32 o
 -14   1   9      724.73      955.67     13.46 o
 -13   1   9     1524.21     1589.56     18.50 o
 -12   1   9      457.71      603.82     12.55 o
 -11   1   9     7110.24     7728.23     66.35 o
 -10   1   9     4047.17     4633.68     41.38 o
  -9   1   9        1.92       30.06      2.74 o
  -8   1   9        0.27       42.62      5.96 o
  -7   1   9      334.98      537.88      7.15 o
  -6   1   9     3835.29     3813.30     33.30 o
  -5   1   9     4212.58     3662.63     33.52 o
  -4   1   9     4283.19     4750.85     40.25 o
  -3   1   9      181.53      328.83      5.03 o
  -2   1   9      493.81      407.56     16.20 o
  -1   1   9      560.61      619.06      7.67 o
   0   1   9      156.93       50.92      3.76 o
   1   1   9     1161.00      568.16      7.61 o
   2   1   9      301.16      199.40      8.30 o
   3   1   9      594.02      811.91     10.04 o
   4   1   9     6338.95     5893.37     50.59 o
   5   1   9        0.15        4.95      1.81 o
   6   1   9      578.15      473.21      7.66 o
   7   1   9      709.47      843.26     11.37 o
   8   1   9      330.00      357.34      7.48 o
   9   1   9      542.77      489.17      9.24 o
  10   1   9     1577.73     1483.33     20.16 o
  11   1   9      172.50      204.35      8.18 o
  12   1   9       83.53      105.44      6.68 o
  13   1   9     1647.81     1614.34     25.18 o
  14   1   9       33.49       59.00      7.29 o
  15   1   9        9.56       23.62      6.81 o
  16   1   9       45.95       55.67      7.92 o
  17   1   9      637.93      540.38     18.12 o
  18   1   9        0.04        7.46     11.10 o
  19   1   9      131.63      143.73     12.09 o
  20   1   9      399.06      435.88     18.28 o
  21   1   9      139.83      115.13     11.80 o
  22   1   9        2.00       -8.78      8.78 o
  23   1   9        0.13       -9.99      9.99 o
  24   1   9       66.20       65.06     13.69 o
  25   1   9        7.13        0.55     15.32 o
  26   1   9        0.05       -4.85     12.52 o
 -34   2   9       68.52       78.87     15.02 o
 -33   2   9      102.40      112.09     15.73 o
 -32   2   9       33.83       44.38     12.97 o
 -31   2   9        1.69       -5.60     10.56 o
 -30   2   9       98.25       96.01     13.69 o
 -29   2   9      249.27      306.19     21.07 o
 -28   2   9      822.66      833.29     26.62 o
 -27   2   9        0.02        3.20      8.81 o
 -26   2   9      515.19      500.71     19.49 o
 -25   2   9      142.25      160.48     11.04 o
 -24   2   9     1146.27     1046.94     22.99 o
 -23   2   9      163.22      174.50     10.71 o
 -22   2   9      286.28      320.82     13.52 o
 -21   2   9      192.32      153.99      9.69 o
 -20   2   9       55.92       70.88      7.35 o
 -19   2   9      452.04      516.37     11.54 o
 -18   2   9      239.90      246.88      8.63 o
 -17   2   9        2.28        5.41      2.83 o
 -16   2   9      110.62       84.89      5.54 o
 -15   2   9        5.44        7.25      3.22 o
 -14   2   9     1260.32     1496.03     18.15 o
 -13   2   9      872.81      991.90     16.55 o
 -12   2   9     1428.52     1362.35     16.27 o
 -11   2   9       38.86       27.34      3.43 o
 -10   2   9      116.92      106.38      4.13 o
  -9   2   9      134.77       84.64      3.55 o
  -8   2   9     7550.74     8207.93     69.25 o
  -7   2   9      149.32      151.13      5.79 o
  -6   2   9     2663.91     2783.74     25.81 o
  -5   2   9      792.07      739.48      9.67 o
  -4   2   9       58.33       60.12      5.97 o
  -3   2   9        0.01        4.64      1.74 o
  -2   2   9     1338.12     1406.62     14.63 o
  -1   2   9     2903.78     2783.69     25.71 o
   0   2   9       14.17       50.18      2.98 o
   1   2   9     2115.17     2023.95     20.03 o
   2   2   9     1070.10     1133.30     12.99 o
   3   2   9        7.28       17.89      3.46 o
   4   2   9       20.89       28.94      2.71 o
   5   2   9      635.40      540.39      8.78 o
   6   2   9      295.60      318.39      6.30 o
   7   2   9     7362.01     8101.47     69.75 o
   8   2   9     1219.22     1104.92     18.39 o
   9   2   9      156.67      184.71      7.70 o
  10   2   9      254.91      226.73      8.41 o
  11   2   9        1.57        0.43      4.67 o
  12   2   9      137.81      133.26      7.60 o
  13   2   9      566.14      591.86     13.56 o
  14   2   9     3001.65     2845.31     35.24 o
  15   2   9     1484.50     1400.13     27.56 o
  16   2   9      763.86      799.35     21.09 o
  17   2   9       35.35       27.18      8.54 o
  18   2   9       65.59       59.88      9.75 o
  19   2   9        0.34        3.89      8.10 o
  20   2   9        4.82       27.60     11.83 o
  21   2   9        2.87        7.59      8.68 o
  22   2   9        4.97       -5.08      9.32 o
  23   2   9        8.96       13.38      9.81 o
  24   2   9       26.44       29.90     12.09 o
  25   2   9        8.54       29.98     13.28 o
  26   2   9        9.30       13.28     13.13 o
 -33   3   9       18.15       22.95     12.63 o
 -32   3   9       31.34       36.48     16.09 o
 -31   3   9        5.92       -4.22      9.60 o
 -30   3   9      160.39      173.41     16.96 o
 -29   3   9       87.86       71.85     12.05 o
 -28   3   9      284.17      299.91     17.82 o
 -27   3   9      202.33      177.03     12.93 o
 -26   3   9      976.65      942.08     22.83 o
 -25   3   9      525.73      469.56     17.65 o
 -24   3   9      168.53      198.98     16.42 o
 -23   3   9       30.92       11.55      6.92 o
 -22   3   9      613.19      618.72     19.59 o
 -21   3   9      251.24      224.95     11.79 o
 -20   3   9       22.60       55.56      7.38 o
 -19   3   9      760.04      770.88     17.41 o
 -18   3   9      122.41      134.45      7.23 o
 -17   3   9       77.31       73.40      6.96 o
 -16   3   9     1619.19     1456.90     20.58 o
 -15   3   9      420.65      499.06     11.06 o
 -14   3   9       37.58       29.69      4.23 o
 -13   3   9       10.24      209.75      8.79 o
 -12   3   9     1807.82     2007.22     20.78 o
 -11   3   9      720.33      771.20     10.95 o
 -10   3   9     2397.97     2304.49     24.15 o
  -9   3   9      186.04      147.90      4.96 o
  -8   3   9       10.82       18.41      4.12 o
  -7   3   9     5428.95     5050.62     48.34 o
  -6   3   9     5830.98     5882.15     55.39 o
  -5   3   9     4052.77     3836.77     38.02 o
  -4   3   9     1177.82     1428.60     17.52 o
  -3   3   9        0.21        2.23      2.64 o
  -2   3   9     2371.33     2542.77     24.91 o
  -1   3   9     4462.54     3678.37     34.02 o
   0   3   9      779.94      460.53      8.18 o
   1   3   9      197.13      324.42      8.85 o
   2   3   9      568.41      424.71      8.11 o
   3   3   9     8040.42     8313.58     71.18 o
   4   3   9      490.69      430.99      8.36 o
   5   3   9        0.33        3.25      2.86 o
   6   3   9       16.14       28.53      3.20 o
   7   3   9      324.82      328.06      9.15 o
   8   3   9       14.08       32.15      4.44 o
   9   3   9      111.68      104.85      6.26 o
  10   3   9       65.00       68.37      5.94 o
  11   3   9       51.77       59.44      6.10 o
  12   3   9       32.58       31.16      6.45 o
  13   3   9       78.55       91.22      8.43 o
  14   3   9     1844.48     1841.70     29.26 o
  15   3   9      302.58      324.57     15.04 o
  16   3   9     3474.24     3113.68     43.05 o
  17   3   9     1590.33     1473.81     30.39 o
  18   3   9      242.50      250.22     15.42 o
  19   3   9      423.12      377.89     17.74 o
  20   3   9        0.38        1.33      7.93 o
  21   3   9       97.51      141.18     13.62 o
  22   3   9      141.37      150.49     14.28 o
  23   3   9        1.17       12.54     10.67 o
  24   3   9        2.60       -3.50     10.46 o
  25   3   9      534.25      564.25     24.97 o
 -32   4   9       77.71       92.69     19.97 o
 -31   4   9      285.39      289.07     21.38 o
 -30   4   9      318.45      354.33     21.98 o
 -29   4   9      346.46      395.23     23.08 o
 -28   4   9      210.05      187.47     14.98 o
 -27   4   9       29.07       19.91      9.60 o
 -26   4   9     1687.66     1637.41     34.23 o
 -25   4   9      255.09      234.00     15.02 o
 -24   4   9        3.34        9.46      8.05 o
 -23   4   9      585.71      571.04     19.09 o
 -22   4   9      493.81      486.12     16.39 o
 -21   4   9     1137.99      944.30     21.38 o
 -20   4   9      935.99      863.11     23.17 o
 -19   4   9      816.57      740.99     18.20 o
 -18   4   9        2.14       23.59      6.02 o
 -17   4   9        6.95       21.15      5.93 o
 -16   4   9      456.92      429.32     11.18 o
 -15   4   9       27.44       10.86      4.27 o
 -14   4   9      400.93      356.27      9.44 o
 -13   4   9     2501.94     2263.72     27.63 o
 -12   4   9      383.11      377.43      9.31 o
 -11   4   9      247.95      249.38      6.94 o
 -10   4   9     1106.94     1150.59     15.04 o
  -9   4   9      236.58      243.09      6.57 o
  -8   4   9      789.26      768.46     19.94 o
  -7   4   9     1086.38     1098.73     21.13 o
  -6   4   9      532.85      626.80     13.17 o
  -5   4   9      211.69      194.44      7.45 o
  -4   4   9      143.24      103.01      6.10 o
  -3   4   9     1334.32     1145.33     16.09 o
  -2   4   9      136.58      136.10      7.09 o
  -1   4   9      768.91      778.20     11.69 o
   0   4   9        3.79       -1.11      3.29 o
   1   4   9      789.45      915.90     13.14 o
   2   4   9       55.08       73.37      4.80 o
   3   4   9        4.72       15.51      3.79 o
   4   4   9      169.39      223.71      7.37 o
   5   4   9      938.52      907.70     13.72 o
   6   4   9       91.61      123.96      6.80 o
   7   4   9      101.99      121.40      6.90 o
   8   4   9      328.49      360.36     10.54 o
   9   4   9      133.58      158.53      9.16 o
  10   4   9       94.35      101.10      9.89 o
  11   4   9      260.42      257.66     11.51 o
  12   4   9     1034.76      938.87     33.66 o
  13   4   9      109.11      130.37      9.96 o
  14   4   9      288.42      357.86     16.22 o
  15   4   9       73.53       81.13     11.08 o
  16   4   9     1359.54     1316.94     26.00 o
  17   4   9     1278.25     1192.61     25.05 o
  18   4   9      144.34      121.56     12.83 o
  19   4   9        9.21        6.09      8.80 o
  20   4   9       12.34       13.29      9.81 o
  21   4   9       61.95       45.57     11.12 o
  22   4   9      119.12      150.47     13.78 o
  23   4   9       18.54       50.31     12.40 o
  24   4   9      125.42      154.32     15.89 o
 -31   5   9       56.82       56.21     16.26 o
 -30   5   9        4.77       21.23     13.13 o
 -29   5   9       53.20       54.48     14.19 o
 -28   5   9       36.99       29.37     11.62 o
 -27   5   9        2.80        2.36      9.30 o
 -26   5   9      711.38      741.11     27.05 o
 -25   5   9      183.20      169.03     13.70 o
 -24   5   9        0.25        3.08      8.54 o
 -23   5   9       43.24       49.20     10.28 o
 -22   5   9      697.86      699.77     23.76 o
 -21   5   9     1166.33     1117.60     26.18 o
 -20   5   9      793.61      723.88     21.34 o
 -19   5   9     2003.05     2003.61     35.85 o
 -18   5   9      237.00      251.01     13.89 o
 -17   5   9        6.04        3.68      6.41 o
 -16   5   9       12.44       14.23      8.59 o
 -15   5   9        6.25        7.93      5.41 o
 -14   5   9       26.61       28.86      5.64 o
 -13   5   9       68.88       73.62      6.92 o
 -12   5   9      362.70      367.39     11.64 o
 -11   5   9        0.25        7.99      4.61 o
 -10   5   9        3.31        7.95      5.01 o
  -9   5   9      129.43      151.19      7.58 o
  -8   5   9     5321.36     5249.61     53.48 o
  -7   5   9      236.27      212.35      8.54 o
  -6   5   9      128.21      227.45     20.10 o
  -5   5   9     6004.94     5962.71     66.74 o
  -4   5   9       43.49       47.19      6.53 o
  -3   5   9        0.13       -2.68      5.73 o
  -2   5   9       63.68       57.87      5.61 o
  -1   5   9      591.90      697.18     13.24 o
   0   5   9      131.89       90.38      6.11 o
   1   5   9      269.83      290.26      9.36 o
   2   5   9     1487.21     1496.96     21.25 o
   3   5   9        2.73       25.25      4.93 o
   4   5   9      751.28      769.85     14.38 o
   5   5   9      249.80      281.65     10.62 o
   6   5   9      272.03      319.07     11.14 o
   7   5   9       91.48      103.27      8.54 o
   8   5   9       98.17       96.44      8.36 o
   9   5   9       16.19       14.46      5.74 o
  10   5   9     1346.41     1292.14     23.78 o
  11   5   9      361.59      328.46     13.52 o
  12   5   9     1095.39     1068.73     23.37 o
  13   5   9      307.58      269.67     14.08 o
  14   5   9      777.90      755.84     19.06 o
  15   5   9        0.36       -2.28      7.60 o
  16   5   9      208.82      184.57     12.58 o
  17   5   9       19.81        5.59      8.29 o
  18   5   9       27.35        4.71      8.79 o
  19   5   9       67.27       66.11     11.57 o
  20   5   9        0.68       15.65     12.23 o
  21   5   9        1.46        2.53     10.05 o
  22   5   9        1.88        3.85     11.62 o
  23   5   9      373.47      424.73     22.62 o
 -29   6   9       85.02       96.87     20.56 o
 -28   6   9       67.91       86.81     14.03 o
 -27   6   9       66.87       60.12     12.27 o
 -26   6   9       65.03       63.76     12.37 o
 -25   6   9        0.42       -4.64      9.30 o
 -24   6   9       41.66       23.81     10.40 o
 -23   6   9       75.02       48.66     10.61 o
 -22   6   9      101.77       92.20     11.36 o
 -21   6   9       65.51       59.18      9.62 o
 -20   6   9       44.59       42.01     11.19 o
 -19   6   9      297.65      321.69     16.61 o
 -18   6   9      474.31      559.41     28.33 o
 -17   6   9       34.08       28.25      8.80 o
 -16   6   9     1518.16     1421.50     42.84 o
 -15   6   9       97.62       89.90     10.10 o
 -14   6   9      243.94      253.42     12.13 o
 -13   6   9      441.40      474.90     14.80 o
 -12   6   9       15.85       20.11      6.22 o
 -11   6   9      117.17      133.60      9.33 o
 -10   6   9     1114.40     1096.90     29.83 o
  -9   6   9      790.76      733.44     22.17 o
  -8   6   9      278.38      271.62     11.76 o
  -7   6   9     1482.58     1520.68     22.77 o
  -6   6   9       15.14       28.15      5.77 o
  -5   6   9      467.20      462.76     12.53 o
  -4   6   9       26.85       30.41      5.67 o
  -3   6   9     1686.39     1634.19     23.68 o
  -2   6   9       21.13       27.52      5.77 o
  -1   6   9       11.31       18.42      5.35 o
   0   6   9        0.15       16.06      5.27 o
   1   6   9       12.59       11.84      5.12 o
   2   6   9        0.85        4.99      5.10 o
   3   6   9      590.40      610.33     15.21 o
   4   6   9      670.45      617.59     21.16 o
   5   6   9      511.39      561.30     21.40 o
   6   6   9      332.78      374.70     30.57 o
   7   6   9        4.71       14.59      6.60 o
   8   6   9      489.54      502.70     16.42 o
   9   6   9       90.84       79.14      9.32 o
  10   6   9     1161.30     1107.15     24.44 o
  11   6   9      669.26      654.64     19.47 o
  12   6   9      295.16      252.60     14.10 o
  13   6   9      259.24      243.82     14.72 o
  14   6   9        3.16        4.93     11.37 o
  15   6   9      631.03      594.63     26.03 o
  16   6   9      431.71      372.40     18.05 o
  17   6   9      147.73      165.69     14.03 o
  18   6   9       29.14       12.57     12.81 o
  19   6   9       40.17       52.91     11.77 o
  20   6   9      318.31      305.46     20.75 o
  21   6   9        9.27       11.14     12.67 o
 -27   7   9        6.77        0.03     12.17 o
 -26   7   9      113.55      103.18     14.63 o
 -25   7   9       17.01       33.67     11.29 o
 -24   7   9        8.93       -0.49     10.13 o
 -23   7   9        0.03      -10.10     10.10 o
 -22   7   9       21.24       14.78     10.67 o
 -21   7   9      131.41      158.45     14.13 o
 -20   7   9       51.67       74.44     11.98 o
 -19   7   9      750.01      794.18     40.12 o
 -18   7   9      858.13      829.99     24.69 o
 -17   7   9        7.33       18.87      9.60 o
 -16   7   9      200.70      234.65     14.82 o
 -15   7   9       11.46       13.86      8.88 o
 -14   7   9      177.34      156.14     14.82 o
 -13   7   9       43.01       35.24      8.65 o
 -12   7   9       11.72       24.30      7.24 o
 -11   7   9      365.00      426.99     15.95 o
 -10   7   9      346.90      349.14     14.63 o
  -9   7   9      866.09      836.22     23.56 o
  -8   7   9     2862.80     2686.12     38.10 o
  -7   7   9     3579.42     3587.70     61.95 o
  -6   7   9      436.27      438.57     15.10 o
  -5   7   9      100.23      119.42     12.66 o
  -4   7   9        4.93       -4.54      5.99 o
  -3   7   9      207.81      197.74     10.11 o
  -2   7   9        1.67       -5.35      5.35 o
  -1   7   9       47.00       53.88      7.90 o
   0   7   9        7.60        1.37      5.52 o
   1   7   9        2.82        5.85      6.06 o
   2   7   9        1.13       -2.18      5.51 o
   3   7   9      213.24      245.92     12.85 o
   4   7   9        0.31       -6.20      6.42 o
   5   7   9        4.32        6.42      7.58 o
   6   7   9     1402.76     1330.78     26.69 o
   7   7   9      666.29      652.18     29.64 o
   8   7   9      510.68      496.56     17.51 o
   9   7   9        0.05       14.67      7.87 o
  10   7   9        2.74       14.51      8.46 o
  11   7   9       62.79       60.37     12.52 o
  12   7   9       42.34       34.78     12.14 o
  13   7   9       17.43       18.92     11.15 o
  14   7   9      491.86      494.32     23.52 o
  15   7   9      157.03      144.26     15.84 o
  16   7   9      236.39      241.84     19.05 o
  17   7   9       43.47       31.97     17.24 o
  18   7   9        0.03       -7.19     12.21 o
  19   7   9      106.86      116.77     37.15 o
 -23   8   9       56.46       47.27     21.83 o
 -22   8   9      165.48      158.13     17.23 o
 -21   8   9      247.16      236.82     20.69 o
 -20   8   9       17.72       47.88     13.35 o
 -19   8   9       29.70       66.39     13.60 o
 -18   8   9     1137.77     1056.64     42.94 o
 -17   8   9       25.07       38.84     12.22 o
 -16   8   9      602.87      521.64     26.06 o
 -15   8   9        1.11        6.08     10.22 o
 -14   8   9      188.93      223.80     17.74 o
 -13   8   9      134.84      158.70     15.84 o
 -12   8   9       14.44        7.13     10.12 o
 -11   8   9       20.47       40.96     11.39 o
 -10   8   9      367.29      382.10     18.84 o
  -9   8   9      162.69      157.09     12.95 o
  -8   8   9        0.14       15.24      9.04 o
  -7   8   9       65.47       93.18     12.50 o
  -6   8   9      378.40      400.35     18.61 o
  -5   8   9       69.14       67.72     10.20 o
  -4   8   9       67.89       85.18     23.64 o
  -3   8   9       16.37       20.10      9.00 o
  -2   8   9      203.29      214.69     13.12 o
  -1   8   9       38.61       31.18      9.40 o
   0   8   9      161.24      177.70     14.80 o
   1   8   9        0.33       -2.65      9.01 o
   2   8   9       17.70        3.44      9.62 o
   3   8   9      211.94      236.05     18.77 o
   4   8   9        9.61       -2.89      9.78 o
   5   8   9       21.49       31.76     11.46 o
   6   8   9        0.02       15.42     10.56 o
   7   8   9      517.00      551.19     22.91 o
   8   8   9      692.78      677.61     24.90 o
   9   8   9       61.57       64.90     17.65 o
  10   8   9      423.22      416.31     22.94 o
  11   8   9      204.74      178.23     17.34 o
  12   8   9      243.98      218.31     18.29 o
  13   8   9       35.69       40.72     12.97 o
  14   8   9       91.05      120.63     16.06 o
  15   8   9      147.82      159.02     17.89 o
  16   8   9       41.37       71.65     34.50 o
 -19   9   9       26.53       27.89     13.88 o
 -18   9   9      362.79      381.69     23.80 o
 -17   9   9      323.38      336.08     22.31 o
 -16   9   9      951.56     1007.73     49.83 o
 -15   9   9        8.68       20.32     13.13 o
 -14   9   9      131.53      143.60     16.60 o
 -13   9   9      366.73      328.52     25.29 o
 -12   9   9      110.39      116.78     16.07 o
 -11   9   9       23.24       36.64     12.22 o
 -10   9   9        0.88       20.46     12.09 o
  -9   9   9      576.18      552.25     26.29 o
  -8   9   9        0.89        7.12     11.13 o
  -7   9   9      941.12      949.43     30.94 o
  -6   9   9       29.02       56.66     11.43 o
  -5   9   9       29.00       25.53     10.72 o
  -4   9   9       49.51       42.15     12.34 o
  -3   9   9      250.96      238.97     21.07 o
  -2   9   9       41.44       34.82     11.39 o
  -1   9   9       71.07       58.87     15.75 o
   0   9   9        0.00      -11.51     11.51 o
   1   9   9      364.03      314.66     20.51 o
   2   9   9        3.19       -4.85     10.77 o
   3   9   9       19.95        1.31     11.39 o
   4   9   9        0.23      -10.98     10.98 o
   5   9   9      435.62      412.83     22.62 o
   6   9   9        2.51        1.73     22.60 o
   7   9   9        6.91       16.97     20.30 o
   8   9   9        0.20       20.13     15.32 o
   9   9   9      255.53      297.24     22.02 o
  10   9   9       25.83       -5.40     12.31 o
  11   9   9      125.00      106.13     16.11 o
 -13  10   9      229.35      313.78     47.40 o
 -12  10   9       58.95       72.91     15.04 o
 -11  10   9       13.99       41.73     14.30 o
 -10  10   9       24.94       36.17     14.31 o
  -9  10   9      128.64      128.21     17.05 o
  -8  10   9        2.41        8.18     12.92 o
  -7  10   9        3.30      -10.98     10.98 o
  -6  10   9       66.39       84.45     15.70 o
  -5  10   9       28.18       52.62     14.14 o
  -4  10   9      100.11       54.81     13.69 o
  -3  10   9      133.73      109.57     18.95 o
  -2  10   9        2.95      -12.83     12.83 o
  -1  10   9       19.55        8.82     15.21 o
   0  10   9       22.99        9.97     13.94 o
   1  10   9        1.02       11.84     14.06 o
   2  10   9       13.72       26.89     15.50 o
   3  10   9      111.96      119.44     19.26 o
   4  10   9      176.79      179.32     19.34 o
   5  10   9        7.69      -12.07     25.21 o
 -35   0  10        1.09        4.80     18.08 o
 -34   0  10        0.71      -11.45     19.90 o
 -33   0  10      274.96      254.97     49.10 o
 -32   0  10      191.57      228.52     37.16 o
 -31   0  10      343.28      336.92     29.92 o
 -30   0  10       42.94       27.57     15.67 o
 -29   0  10      334.62      463.06     30.44 o
 -28   0  10      350.20      263.43     25.48 o
 -27   0  10     1026.95      892.29     37.65 o
 -26   0  10      453.92      508.33     28.48 o
 -25   0  10     4481.74     4093.05     92.19 o
 -24   0  10     1042.14      943.17     36.32 o
 -23   0  10     4932.56     4440.91     73.36 o
 -22   0  10     2025.02     1968.95     34.82 o
 -21   0  10     4170.15     3808.73     55.73 o
 -20   0  10      307.25      185.51     11.15 o
 -19   0  10       40.61       26.59      6.04 o
 -18   0  10       19.65       17.55      5.05 o
 -17   0  10        4.58        9.06      5.73 o
 -16   0  10     3007.13     3104.26     40.21 o
 -15   0  10      747.65      761.61     16.89 o
 -14   0  10    14989.90    16102.29    188.59 o
 -13   0  10     6721.85     7136.22     88.40 o
 -12   0  10    13377.00    13689.29    160.77 o
 -11   0  10     5368.45     5742.17     71.92 o
 -10   0  10       79.45       21.04      7.28 o
  -9   0  10     1651.52     1779.30     25.76 o
  -8   0  10    15488.94    14542.88    167.02 o
  -7   0  10     1039.16     1432.16     25.42 o
  -6   0  10      568.16      408.32      8.56 o
  -5   0  10      148.36      400.75     12.61 o
  -4   0  10       64.48       11.59      2.01 o
  -3   0  10    12914.84    14638.77    189.73 o
  -2   0  10     6939.49     4946.38     58.64 o
  -1   0  10     5108.50     5161.11     61.32 o
   0   0  10        1.30      104.24      5.58 o
   1   0  10     6446.01     7771.10     91.08 o
   2   0  10      868.06      768.74     13.82 o
   3   0  10      146.68      243.03      7.41 o
   4   0  10       25.73       -3.06      3.06 o
   5   0  10        0.03       20.25      3.63 o
   6   0  10     3665.90     3733.46     48.88 o
   7   0  10     9883.04    10247.02    121.81 o
   8   0  10     2450.52     2783.81     39.37 o
   9   0  10      404.08      342.30     11.22 o
  10   0  10      918.28     1144.22     23.78 o
  11   0  10       85.29       45.26     11.29 o
  12   0  10       91.64      101.62     12.33 o
  13   0  10      246.27      222.14     19.83 o
  14   0  10     5150.80     5133.17     84.54 o
  15   0  10     1805.59     1734.81     39.53 o
  16   0  10      686.51      669.59     26.20 o
  17   0  10      259.79      171.19     19.08 o
  18   0  10       64.78       52.77     12.71 o
  19   0  10      167.44      159.18     21.04 o
  20   0  10       59.56       37.15     23.88 o
  21   0  10       30.29        3.36     30.52 o
  22   0  10       31.54       31.55     16.58 o
  23   0  10      123.53      149.04     30.52 o
  24   0  10      186.38      235.91     27.41 o
  25   0  10        2.17       21.37     17.17 o
  26   0  10       35.51       56.07     21.03 o
 -35   1  10       49.48       67.26     16.02 o
 -34   1  10       19.89       19.90     12.31 o
 -33   1  10        9.56        7.10     11.22 o
 -32   1  10       82.61       87.08     14.04 o
 -31   1  10       21.49       23.15     11.72 o
 -30   1  10       28.62       24.09     10.56 o
 -29   1  10       12.44       25.09     10.56 o
 -28   1  10        3.58        4.78      9.37 o
 -27   1  10       12.53       27.86      9.37 o
 -26   1  10        3.56       11.84      9.18 o
 -25   1  10     1895.97     1850.34     39.06 o
 -24   1  10     3058.92     2707.61     35.55 o
 -23   1  10     1271.77     1226.42     30.51 o
 -22   1  10      608.43      547.02     15.49 o
 -21   1  10      220.28      204.26      8.66 o
 -20   1  10       31.92       45.54      5.22 o
 -19   1  10       27.52       31.87      4.40 o
 -18   1  10      531.54      629.36     15.06 o
 -17   1  10       24.85       17.66      3.57 o
 -16   1  10      684.87      650.53     11.53 o
 -15   1  10      777.30     1033.17     14.41 o
 -14   1  10      278.44      338.29      7.80 o
 -13   1  10      650.48      655.87     10.48 o
 -12   1  10     9433.81     9984.39     84.39 o
 -11   1  10     3062.30     3102.23     29.85 o
 -10   1  10     1053.04      936.68     11.48 o
  -9   1  10     1074.84     1073.99     12.45 o
  -8   1  10     1320.86     1363.23     25.41 o
  -7   1  10      420.48      359.08      6.06 o
  -6   1  10     1279.37     1564.52     16.10 o
  -5   1  10     4236.15     4217.29     37.56 o
  -4   1  10     2868.49     2823.65     28.35 o
  -3   1  10     3465.05     3440.77     29.92 o
  -2   1  10      543.51      601.88      9.67 o
  -1   1  10      195.78      152.46      3.65 o
   0   1  10       16.73       28.48      3.19 o
   1   1  10     1534.98     1517.60     15.40 o
   2   1  10      884.29      919.93     10.88 o
   3   1  10     5277.32     4999.14     43.44 o
   4   1  10      131.20      177.44      5.66 o
   5   1  10     1317.80     1360.29     15.35 o
   6   1  10      197.05      280.39      6.53 o
   7   1  10      359.59      420.64      8.09 o
   8   1  10        0.92       -2.71      2.71 o
   9   1  10        2.22        3.14      3.16 o
  10   1  10      257.91      259.36      8.89 o
  11   1  10      277.78      322.89      9.72 o
  12   1  10      187.22      136.87      7.48 o
  13   1  10      401.66      417.42     13.00 o
  14   1  10      355.13      397.48     13.45 o
  15   1  10      846.60      840.23     18.81 o
  16   1  10      994.18      884.73     19.70 o
  17   1  10     1658.36     1540.45     29.83 o
  18   1  10      438.75      508.50     18.54 o
  19   1  10      216.21      217.00     14.12 o
  20   1  10      109.33       79.72     10.89 o
  21   1  10      150.39      118.52     14.14 o
  22   1  10       46.79       28.85     11.30 o
  23   1  10        1.31       -6.10     10.77 o
  24   1  10       21.08       10.61     11.08 o
  25   1  10        5.70       -3.05     13.52 o
  26   1  10       55.85       59.08     17.75 o
 -34   2  10       77.06      100.39     16.98 o
 -33   2  10       89.22       73.33     14.04 o
 -32   2  10        1.74        5.30     10.92 o
 -31   2  10      328.87      313.52     24.14 o
 -30   2  10        0.42       -2.14      9.83 o
 -29   2  10      101.07      102.75     12.97 o
 -28   2  10       64.60       48.00      9.71 o
 -27   2  10      245.29      242.66     15.63 o
 -26   2  10      843.81      880.17     21.19 o
 -25   2  10      108.20      156.87     13.25 o
 -24   2  10      737.70      764.96     19.38 o
 -23   2  10     2256.16     2172.47     34.70 o
 -22   2  10      486.08      476.73     15.17 o
 -21   2  10     1696.24     1647.10     27.21 o
 -20   2  10      261.87      280.18      9.85 o
 -19   2  10       37.84       35.25      4.73 o
 -18   2  10     2603.56     2650.43     31.66 o
 -17   2  10       25.28       23.80      3.61 o
 -16   2  10     1213.41     1139.24     14.82 o
 -15   2  10      417.97      479.17      9.52 o
 -14   2  10     4143.51     4304.86     40.91 o
 -13   2  10     1355.66     1474.78     18.32 o
 -12   2  10      647.16      922.90     12.55 o
 -11   2  10     6244.96     5981.36     52.90 o
 -10   2  10     1529.06     1385.36     15.74 o
  -9   2  10       40.77       54.03      3.32 o
  -8   2  10     3221.78     3613.80     59.96 o
  -7   2  10      615.37      642.10      8.82 o
  -6   2  10      140.36       38.96      3.68 o
  -5   2  10      473.56      235.45      4.86 o
  -4   2  10     2213.47     1987.45     19.17 o
  -3   2  10      379.05      609.33      8.08 o
  -2   2  10      907.76     1003.41     11.57 o
  -1   2  10      155.86      195.10      5.89 o
   0   2  10     3492.63     3752.53     33.65 o
   1   2  10      883.15      824.86     10.40 o
   2   2  10     1245.27     1241.92     13.95 o
   3   2  10     7432.20     7188.03     61.57 o
   4   2  10        8.66       34.10      2.95 o
   5   2  10     2969.84     2933.79     28.54 o
   6   2  10      110.51      223.89      6.02 o
   7   2  10     1262.66     1338.73     17.08 o
   8   2  10       71.87      103.56      5.88 o
   9   2  10        6.92       -3.27      3.27 o
  10   2  10       60.67       36.81      5.09 o
  11   2  10       15.31        7.25      4.44 o
  12   2  10     1784.07     1681.25     23.96 o
  13   2  10      810.12      735.66     14.46 o
  14   2  10      511.91      470.99     16.51 o
  15   2  10      372.17      366.77     15.54 o
  16   2  10     1065.72     1053.59     24.71 o
  17   2  10       61.21       89.90     10.15 o
  18   2  10       94.21      119.63     11.55 o
  19   2  10      292.75      296.96     15.83 o
  20   2  10        0.58        4.54     10.69 o
  21   2  10       25.53       31.56     10.33 o
  22   2  10       21.75       33.77     10.72 o
  23   2  10        3.58       -9.47     10.56 o
  24   2  10        6.09        1.59     11.93 o
  25   2  10        2.75       -0.64     12.31 o
 -34   3  10      482.68      546.60     39.29 o
 -33   3  10        2.20        2.31     11.84 o
 -32   3  10       73.01       83.92     12.93 o
 -31   3  10       10.56       19.25     13.98 o
 -30   3  10      380.38      403.90     23.11 o
 -29   3  10       44.78       50.88     11.17 o
 -28   3  10       64.35       41.70     10.47 o
 -27   3  10       46.16       50.22      9.44 o
 -26   3  10      571.81      568.23     18.54 o
 -25   3  10     2182.70     2169.50     37.07 o
 -24   3  10      892.71      879.76     21.12 o
 -23   3  10       65.21       59.03      8.04 o
 -22   3  10     1021.05      910.17     20.55 o
 -21   3  10      419.38      356.19     13.82 o
 -20   3  10       96.28      134.73     10.18 o
 -19   3  10       15.39       21.82      5.68 o
 -18   3  10      113.41      125.65      7.11 o
 -17   3  10        3.56        6.96      4.07 o
 -16   3  10      387.09      407.82     10.06 o
 -15   3  10     1119.78     1182.49     16.84 o
 -14   3  10     1140.84     1234.87     18.07 o
 -13   3  10     2828.01     2919.71     28.36 o
 -12   3  10      516.33      547.54      9.47 o
 -11   3  10        6.79       24.29      3.01 o
 -10   3  10      697.44      738.54     10.68 o
  -9   3  10      121.68       96.58      5.14 o
  -8   3  10      663.92      769.32     11.28 o
  -7   3  10     1017.54      960.24     13.35 o
  -6   3  10     2455.55     2333.69     25.63 o
  -5   3  10     2432.22     2171.90     24.03 o
  -4   3  10      436.41      371.20      7.85 o
  -3   3  10      428.06      695.04      9.60 o
  -2   3  10      240.02       84.79      4.08 o
  -1   3  10     3012.71     3377.12     31.81 o
   0   3  10        0.87        5.70      2.57 o
   1   3  10      174.06      121.52      5.46 o
   2   3  10     1471.78     1818.78     19.92 o
   3   3  10      181.50      223.79      6.48 o
   4   3  10      532.24      597.30      9.87 o
   5   3  10        2.56       22.56      6.53 o
   6   3  10       28.21       40.65      4.58 o
   7   3  10        2.48       30.54      4.28 o
   8   3  10      220.66      304.71      8.97 o
   9   3  10      193.19      219.01      8.97 o
  10   3  10     1657.42     1739.77     24.00 o
  11   3  10      966.21      956.58     18.62 o
  12   3  10      378.56      425.61     13.69 o
  13   3  10      872.58      733.94     17.69 o
  14   3  10      227.49      251.11     12.39 o
  15   3  10      172.32      133.39     10.31 o
  16   3  10      333.26      379.07     16.77 o
  17   3  10      351.40      345.80     21.31 o
  18   3  10        0.00        2.02      8.29 o
  19   3  10      137.08      139.47     12.93 o
  20   3  10      475.25      479.32     23.74 o
  21   3  10       82.69      116.75     16.19 o
  22   3  10       65.93       80.35     12.58 o
  23   3  10        1.79       -2.47     10.28 o
  24   3  10      372.10      400.58     21.67 o
  25   3  10       10.30       -1.84     12.34 o
 -32   4  10        0.18       11.89     14.09 o
 -31   4  10       13.77        1.11     11.11 o
 -30   4  10       80.85       73.65     14.29 o
 -29   4  10       60.59       68.73     13.44 o
 -28   4  10      190.04      179.15     14.51 o
 -27   4  10      598.47      507.07     20.34 o
 -26   4  10      318.63      310.22     18.02 o
 -25   4  10       18.94       26.05      8.73 o
 -24   4  10      185.42      155.68     12.66 o
 -23   4  10      951.12      884.62     24.69 o
 -22   4  10      633.43      576.20     18.96 o
 -21   4  10      985.43      904.89     24.27 o
 -20   4  10     1424.94     1415.30     28.52 o
 -19   4  10      102.96       93.77      9.75 o
 -18   4  10     5479.84     5418.77     99.57 o
 -17   4  10       44.02       51.41      6.22 o
 -16   4  10     1668.02     1608.13     31.40 o
 -15   4  10      487.40      488.46     11.88 o
 -14   4  10      118.15      149.43      7.92 o
 -13   4  10       30.78       67.11      6.02 o
 -12   4  10      665.19      732.21     14.50 o
 -11   4  10       11.81       13.94      4.58 o
 -10   4  10      716.27      767.63     14.72 o
  -9   4  10      861.07      924.62     14.33 o
  -8   4  10     5068.42     5217.08     51.93 o
  -7   4  10      859.78      803.94     13.21 o
  -6   4  10     1758.04     1923.76     23.21 o
  -5   4  10     1997.24     1847.89     22.40 o
  -4   4  10      152.83       63.88      6.51 o
  -3   4  10     3540.58     3609.36     37.69 o
  -2   4  10     1460.90     1743.93     21.89 o
  -1   4  10       87.18      146.91      5.87 o
   0   4  10      199.90      243.81      7.11 o
   1   4  10     1550.44     1532.16     18.49 o
   2   4  10      308.62      235.50      7.58 o
   3   4  10     1832.09     1630.34     19.80 o
   4   4  10      172.47      220.11      7.37 o
   5   4  10      428.01      390.12     10.23 o
   6   4  10      249.32      207.63      8.55 o
   7   4  10        1.77        7.82      4.51 o
   8   4  10        0.31        2.23      4.74 o
   9   4  10      172.76      126.56      8.33 o
  10   4  10        2.51       -0.09      5.27 o
  11   4  10      575.32      606.42     15.81 o
  12   4  10      851.86      833.28     18.91 o
  13   4  10      953.14      764.35     18.58 o
  14   4  10      551.99      565.95     16.71 o
  15   4  10        5.51        5.96      7.18 o
  16   4  10      185.33      156.92     11.82 o
  17   4  10      367.47      443.62     19.14 o
  18   4  10       89.01       88.21     11.88 o
  19   4  10       82.10       72.48     11.77 o
  20   4  10       26.27       32.81     10.96 o
  21   4  10        2.45       -1.65      8.71 o
  22   4  10       33.13       38.16     11.06 o
  23   4  10      190.61      204.80     17.08 o
  24   4  10       13.66       -1.67     16.71 o
 -31   5  10       15.98       -6.24     11.72 o
 -30   5  10     1235.93     1286.50     37.11 o
 -29   5  10       41.11       31.37     11.62 o
 -28   5  10      137.69      116.65     13.90 o
 -27   5  10      307.34      349.05     19.35 o
 -26   5  10       73.05       68.51     11.62 o
 -25   5  10        9.01       41.75     10.15 o
 -24   5  10      170.82      149.11     12.97 o
 -23   5  10      149.18      127.53     12.14 o
 -22   5  10      215.70      164.31     12.81 o
 -21   5  10      757.58      727.66     21.06 o
 -20   5  10      102.65       98.76     10.72 o
 -19   5  10     1190.15     1236.92     26.63 o
 -18   5  10     1224.13     1161.38     32.65 o
 -17   5  10       11.67        6.91      6.72 o
 -16   5  10      942.78      880.31     19.85 o
 -15   5  10      338.37      329.23     12.30 o
 -14   5  10       22.94       11.24      5.46 o
 -13   5  10        0.42       10.76      5.32 o
 -12   5  10        7.93       10.23      4.76 o
 -11   5  10      517.02      476.37     14.50 o
 -10   5  10     2261.01     2338.82     31.79 o
  -9   5  10      106.71       86.75      6.55 o
  -8   5  10     1465.63     1452.92     20.77 o
  -7   5  10     1096.21     1005.40     16.56 o
  -6   5  10     4525.24     4486.34     46.93 o
  -5   5  10       35.28       34.41      5.57 o
  -4   5  10       45.19       35.19      4.99 o
  -3   5  10      479.04      479.80     12.65 o
  -2   5  10      895.07      909.06     15.57 o
  -1   5  10        8.94       15.24      4.50 o
   0   5  10      235.94      241.47      8.99 o
   1   5  10        0.06       25.86      4.76 o
   2   5  10      155.86      149.52      7.67 o
   3   5  10       29.16       38.15      5.38 o
   4   5  10      580.58      485.59     12.86 o
   5   5  10      129.68      128.81      8.17 o
   6   5  10     1499.85     1515.40     24.30 o
   7   5  10      321.03      295.57     12.31 o
   8   5  10       11.98        1.11      5.38 o
   9   5  10        7.16       17.60      6.82 o
  10   5  10       16.48       12.90      7.32 o
  11   5  10       28.41       43.47      8.43 o
  12   5  10      629.67      620.27     20.82 o
  13   5  10      397.16      404.53     15.54 o
  14   5  10      493.59      510.07     17.23 o
  15   5  10      136.78      160.51     11.90 o
  16   5  10       11.55       15.50      8.33 o
  17   5  10       95.42       66.94     11.58 o
  18   5  10      284.64      267.49     16.78 o
  19   5  10       26.45       42.01     11.99 o
  20   5  10      265.96      330.11     21.28 o
  21   5  10        6.12       -8.27     20.21 o
  22   5  10      323.67      370.96     22.89 o
 -29   6  10       28.88       26.10     11.77 o
 -28   6  10      177.19      200.37     17.65 o
 -27   6  10       67.43       47.08     12.14 o
 -26   6  10        0.64       -0.55      9.77 o
 -25   6  10       25.79       24.52      9.98 o
 -24   6  10        1.46       -0.74      9.60 o
 -23   6  10        8.82       17.52      8.82 o
 -22   6  10       95.35      104.18     11.85 o
 -21   6  10      194.39      187.98     14.14 o
 -20   6  10       90.46      137.60     12.52 o
 -19   6  10      259.40      268.11     15.50 o
 -18   6  10     1937.82     1894.55     47.72 o
 -17   6  10        0.01       11.97      8.05 o
 -16   6  10       41.70       74.78      9.64 o
 -15   6  10        4.47        6.47      7.32 o
 -14   6  10        0.17       -5.59      5.59 o
 -13   6  10     1080.86     1056.65     21.47 o
 -12   6  10      159.04      174.68     10.14 o
 -11   6  10      324.40      382.39     13.33 o
 -10   6  10       79.92      103.12      8.57 o
  -9   6  10      505.40      493.27     14.28 o
  -8   6  10      335.26      367.55     12.28 o
  -7   6  10      580.64      605.64     13.76 o
  -6   6  10      332.99      367.16     11.61 o
  -5   6  10        6.52        9.93      5.22 o
  -4   6  10        4.45       -0.17      4.82 o
  -3   6  10       49.12       70.10      6.55 o
  -2   6  10      315.47      311.11     15.14 o
  -1   6  10      396.40      446.64     11.97 o
   0   6  10      806.93      756.02     15.27 o
   1   6  10      392.35      362.45     11.47 o
   2   6  10       98.18      109.87      7.75 o
   3   6  10     3296.38     3187.73     41.52 o
   4   6  10      733.36      723.14     18.34 o
   5   6  10      495.43      503.39     15.46 o
   6   6  10       78.79      114.07     10.88 o
   7   6  10      566.52      566.16     16.83 o
   8   6  10      333.79      292.13     13.98 o
   9   6  10        2.03       14.97      7.41 o
  10   6  10      340.55      377.03     16.21 o
  11   6  10      223.75      214.25     21.69 o
  12   6  10       35.78       47.31      9.32 o
  13   6  10       41.80       75.35     10.67 o
  14   6  10       26.41       23.46      9.60 o
  15   6  10      496.29      512.72     19.99 o
  16   6  10       41.53       19.88     10.28 o
  17   6  10      292.05      264.83     22.35 o
  18   6  10      131.89      113.35     13.37 o
  19   6  10        0.05        3.21     11.35 o
  20   6  10       42.49       33.32     13.13 o
 -27   7  10       35.14       33.63     14.00 o
 -26   7  10       74.57       77.41     15.70 o
 -25   7  10      135.87      111.10     13.51 o
 -24   7  10       36.93       52.70     12.48 o
 -23   7  10       20.98        8.74     10.46 o
 -22   7  10       76.47       91.78     13.60 o
 -21   7  10      266.38      215.86     15.79 o
 -20   7  10      160.26      145.09     19.55 o
 -19   7  10      141.88      110.68     12.45 o
 -18   7  10      438.22      502.62     19.85 o
 -17   7  10        2.75        6.11      8.76 o
 -16   7  10      546.48      544.96     19.41 o
 -15   7  10      501.01      518.03     19.19 o
 -14   7  10       10.65        9.24      8.33 o
 -13   7  10       29.24       22.08      7.53 o
 -12   7  10      201.15      216.04     12.62 o
 -11   7  10       11.32       20.43      7.70 o
 -10   7  10      586.47      521.87     21.97 o
  -9   7  10     1333.96     1257.88     24.00 o
  -8   7  10     1150.68     1252.25     25.55 o
  -7   7  10      296.48      314.68     18.99 o
  -6   7  10      365.63      411.34     14.44 o
  -5   7  10     1472.05     1464.87     28.08 o
  -4   7  10      150.58      150.29      9.12 o
  -3   7  10       98.30       58.35      7.40 o
  -2   7  10      193.81      184.51      9.96 o
  -1   7  10      284.64      294.47     11.95 o
   0   7  10        8.49       -1.10      5.70 o
   1   7  10       38.44       48.97      8.50 o
   2   7  10        7.30        7.20      6.60 o
   3   7  10        0.08        2.61      7.00 o
   4   7  10       99.72       87.70     11.42 o
   5   7  10       99.32      104.60     10.28 o
   6   7  10       47.54       52.31     10.01 o
   7   7  10      429.70      450.84     16.56 o
   8   7  10      180.26      171.84     12.81 o
   9   7  10      655.85      687.27     20.62 o
  10   7  10      121.89      136.21     12.41 o
  11   7  10      241.60      252.17     15.12 o
  12   7  10      355.79      397.78     18.54 o
  13   7  10       23.11       44.03     13.28 o
  14   7  10       22.34       20.49     19.53 o
  15   7  10       19.26       32.27     12.34 o
  16   7  10       13.12       17.39     12.12 o
  17   7  10        6.79        3.28     12.77 o
  18   7  10        2.09        2.23     13.49 o
 -24   8  10        0.64      -12.60     26.54 o
 -23   8  10        9.68        4.86     12.13 o
 -22   8  10        2.51        3.45     12.12 o
 -21   8  10       63.20       42.29     13.02 o
 -20   8  10        1.38        6.47     11.28 o
 -19   8  10       26.11       23.01     12.09 o
 -18   8  10        7.25       38.38     12.52 o
 -17   8  10      159.78      194.65     21.83 o
 -16   8  10       70.07       63.20     13.05 o
 -15   8  10      305.01      318.39     19.93 o
 -14   8  10        1.29       10.41     10.43 o
 -13   8  10      524.69      565.72     23.40 o
 -12   8  10       37.79       47.51     11.53 o
 -11   8  10        9.91        6.85      8.96 o
 -10   8  10       85.67       66.50     11.04 o
  -9   8  10      822.90      716.79     21.82 o
  -8   8  10       67.09       69.06     10.58 o
  -7   8  10       56.40       38.73      9.81 o
  -6   8  10       59.92       63.58     10.65 o
  -5   8  10      910.03      931.78     24.70 o
  -4   8  10       69.46       67.55     10.28 o
  -3   8  10       25.89        7.71      8.64 o
  -2   8  10        1.20       -0.07      7.75 o
  -1   8  10       60.57       44.56      9.66 o
   0   8  10      112.69      117.19     12.77 o
   1   8  10      360.11      365.92     19.49 o
   2   8  10       53.27       44.57     11.21 o
   3   8  10        8.21       23.33      9.99 o
   4   8  10        1.86       16.23     10.56 o
   5   8  10      221.10      192.88     15.99 o
   6   8  10      217.54      238.99     17.59 o
   7   8  10      136.24      151.30     18.77 o
   8   8  10       68.60       77.48     13.88 o
   9   8  10       95.88       90.30     25.28 o
  10   8  10       93.00      116.65     14.87 o
  11   8  10        0.18      -10.77     10.77 o
  12   8  10        8.94       13.02     12.34 o
  13   8  10        3.25      -11.30     11.30 o
  14   8  10       22.48       33.40     13.13 o
  15   8  10        0.68       -2.65     27.86 o
 -19   9  10      106.60      105.53     16.20 o
 -18   9  10      207.30      151.98     18.13 o
 -17   9  10       42.76       58.48     20.30 o
 -16   9  10       37.09       67.37     19.11 o
 -15   9  10       82.86       66.34     14.56 o
 -14   9  10       62.98       50.78     13.46 o
 -13   9  10       21.98       39.42     13.51 o
 -12   9  10       20.86       14.53     12.34 o
 -11   9  10      467.32      514.78     36.78 o
 -10   9  10        6.79       52.26     17.77 o
  -9   9  10      687.38      721.31     25.58 o
  -8   9  10      328.04      333.31     22.18 o
  -7   9  10     2617.60     2514.76     59.73 o
  -6   9  10      454.79      426.84     20.92 o
  -5   9  10       31.57       46.14     15.49 o
  -4   9  10       90.08       80.73     14.14 o
  -3   9  10      133.87      149.25     15.48 o
  -2   9  10       72.64       46.16     13.94 o
  -1   9  10       86.57       75.74     14.92 o
   0   9  10        5.53       -0.08     12.37 o
   1   9  10       20.22       34.28     11.72 o
   2   9  10       81.20       61.93     13.53 o
   3   9  10       95.29       69.94     16.47 o
   4   9  10        0.01       15.31     15.32 o
   5   9  10      276.82      269.58     19.78 o
   6   9  10       37.87       32.09     12.77 o
   7   9  10      114.88      109.10     32.64 o
   8   9  10      427.57      398.35     23.58 o
   9   9  10        3.00       -5.39     13.02 o
  10   9  10      293.55      284.65     21.39 o
  11   9  10        2.06       21.23     37.15 o
 -13  10  10       75.56       50.42     47.77 o
 -12  10  10      162.54      226.60     29.64 o
 -11  10  10       22.24       17.30     13.53 o
 -10  10  10        8.67       29.74     14.31 o
  -9  10  10      286.38      260.35     30.65 o
  -8  10  10      197.25      242.74     21.13 o
  -7  10  10        2.17       19.33     13.69 o
  -6  10  10       26.50       31.93     13.79 o
  -5  10  10      688.41      692.46     28.62 o
  -4  10  10       23.39       29.19     14.70 o
  -3  10  10        7.44       -1.60     14.63 o
  -2  10  10       82.06       74.94     25.17 o
  -1  10  10      193.05      200.28     20.50 o
   0  10  10      147.31      168.80     20.39 o
   1  10  10        4.61       -2.27     13.49 o
   2  10  10      210.15      188.99     21.01 o
   3  10  10      185.00      155.17     59.71 o
   4  10  10      146.97      119.42     42.46 o
 -35   1  11      113.57      141.30     23.17 o
 -34   1  11        0.10       11.42     14.55 o
 -33   1  11       53.24       97.53     14.75 o
 -32   1  11       52.85       65.09     13.28 o
 -31   1  11       25.33       46.37     12.14 o
 -30   1  11      292.16      235.46     18.22 o
 -29   1  11       37.10       38.79     12.64 o
 -28   1  11        0.00       16.52      9.51 o
 -27   1  11      942.83      953.04     27.28 o
 -26   1  11       59.95       65.97     11.15 o
 -25   1  11     3491.09     3301.87     44.47 o
 -24   1  11     1192.32     1150.29     20.99 o
 -23   1  11       10.91       25.50      6.70 o
 -22   1  11      122.95      178.47      8.82 o
 -21   1  11       34.60       44.18      5.48 o
 -20   1  11     1458.97     1464.57     21.49 o
 -19   1  11        1.05        8.22      3.65 o
 -18   1  11      612.91      792.97     12.77 o
 -17   1  11       55.73       64.23      4.74 o
 -16   1  11     2890.92     3172.95     32.54 o
 -15   1  11     1412.95     1361.97     17.21 o
 -14   1  11      474.21      489.38      9.07 o
 -13   1  11       23.17       16.73      2.86 o
 -12   1  11     1670.58     1730.87     19.12 o
 -11   1  11     1640.50     1435.24     44.23 o
 -10   1  11     3519.89     3401.27     31.70 o
  -9   1  11      391.75      546.52      8.98 o
  -8   1  11     1435.26      933.97     10.87 o
  -7   1  11       13.42       13.72      2.03 o
  -6   1  11     2797.53     2815.97     25.35 o
  -5   1  11      955.58      833.84     10.71 o
  -4   1  11     1939.09     2212.99     22.28 o
  -3   1  11     5006.76     4489.55     41.76 o
  -2   1  11     2460.77     2270.80     21.15 o
  -1   1  11      292.23      194.67      4.57 o
   0   1  11       62.50      226.26      5.01 o
   1   1  11     7201.50     6596.85     55.67 o
   2   1  11     2410.42     3200.53     29.44 o
   3   1  11      926.03      643.51      8.97 o
   4   1  11      797.66     1111.73     13.47 o
   5   1  11     1205.34     1498.91     16.63 o
   6   1  11       44.12       23.44      2.86 o
   7   1  11       63.98       80.17      4.38 o
   8   1  11      155.27      158.66      5.70 o
   9   1  11       70.86       39.74      6.66 o
  10   1  11      199.55      221.60      8.77 o
  11   1  11      610.14      518.87     11.83 o
  12   1  11        0.97       12.03      6.53 o
  13   1  11      203.25      233.29     11.10 o
  14   1  11      640.20      549.74     15.44 o
  15   1  11     2380.43     2090.74     31.87 o
  16   1  11        6.77        2.42      7.32 o
  17   1  11        4.79       11.12      8.20 o
  18   1  11      449.83      482.74     18.30 o
  19   1  11       97.05      118.94     12.00 o
  20   1  11       24.52       48.61     10.33 o
  21   1  11        1.07        4.93     11.11 o
  22   1  11        7.68       22.69     10.92 o
  23   1  11       30.97       25.84     11.83 o
  24   1  11       46.69       26.27     13.79 o
  25   1  11      129.13      166.86     17.89 o
 -35   2  11       40.71       53.07     34.50 o
 -34   2  11       13.05       15.31     12.77 o
 -33   2  11       35.04       34.56     12.45 o
 -32   2  11       27.76       30.17     12.14 o
 -31   2  11       17.30       23.50     14.55 o
 -30   2  11       59.67       37.79     14.17 o
 -29   2  11      347.16      360.53     18.71 o
 -28   2  11       34.85       42.91     11.07 o
 -27   2  11      750.17      799.48     23.63 o
 -26   2  11        0.79       13.01      7.35 o
 -25   2  11     1876.50     1879.18     31.79 o
 -24   2  11     2012.48     1843.16     30.82 o
 -23   2  11      505.73      508.43     19.59 o
 -22   2  11      821.14      731.13     25.74 o
 -21   2  11     3076.68     2802.13     38.61 o
 -20   2  11     1239.36     1137.95     18.30 o
 -19   2  11        6.73       -0.56      4.98 o
 -18   2  11      911.22      985.73     21.70 o
 -17   2  11       36.84       43.87      3.94 o
 -16   2  11        1.21       -2.75      3.15 o
 -15   2  11       51.39       87.64      5.07 o
 -14   2  11     2935.30     3241.97     32.16 o
 -13   2  11     1951.31     1982.56     21.79 o
 -12   2  11     4225.27     4682.23     42.97 o
 -11   2  11     6107.45     6674.90     58.23 o
 -10   2  11     9686.96    10015.66     84.03 o
  -9   2  11     1025.95      990.95     12.18 o
  -8   2  11     6479.33     6822.60     58.11 o
  -7   2  11     1019.84     1000.00     11.69 o
  -6   2  11        0.74       15.01      2.47 o
  -5   2  11      261.08      222.54      5.64 o
  -4   2  11      145.50      187.81      7.40 o
  -3   2  11      260.41      320.69      6.22 o
  -2   2  11      237.16      321.27      6.77 o
  -1   2  11     1855.89     1873.92     18.78 o
   0   2  11      355.82      480.76      7.56 o
   1   2  11      108.52       84.50      3.88 o
   2   2  11        0.21        5.23      3.26 o
   3   2  11     3222.78     3229.90     30.58 o
   4   2  11      940.86     1059.54     19.62 o
   5   2  11      428.39      501.28     10.54 o
   6   2  11     2086.90     2157.79     23.07 o
   7   2  11      211.26      187.50      7.40 o
   8   2  11      442.96      450.38     10.22 o
   9   2  11       18.14       32.46      5.38 o
  10   2  11      241.61      219.20      9.10 o
  11   2  11      455.87      456.30     12.01 o
  12   2  11       22.27       25.99      5.46 o
  13   2  11     4330.60     4058.04     45.73 o
  14   2  11      681.43      741.74     22.22 o
  15   2  11        8.14       -6.43      7.53 o
  16   2  11      427.60      446.03     16.90 o
  17   2  11      412.02      311.83     15.71 o
  18   2  11        0.53        0.41      8.23 o
  19   2  11       79.43       99.02     11.37 o
  20   2  11      124.47      149.01     13.39 o
  21   2  11       14.56       -1.82      9.32 o
  22   2  11       26.80       34.53     12.20 o
  23   2  11       30.02       43.68     12.77 o
  24   2  11       36.26       28.04     13.13 o
  25   2  11      114.09      141.34     20.48 o
 -34   3  11       19.40       29.81     15.87 o
 -33   3  11        8.00       -5.60     11.72 o
 -32   3  11       12.30       13.56      9.93 o
 -31   3  11       70.30       68.33     13.89 o
 -30   3  11      231.05      236.69     18.24 o
 -29   3  11      231.61      243.89     16.64 o
 -28   3  11        1.53       -7.92      7.92 o
 -27   3  11      945.61      930.65     23.27 o
 -26   3  11      433.70      469.34     21.17 o
 -25   3  11      360.35      426.92     17.34 o
 -24   3  11       36.13       14.71      7.31 o
 -23   3  11      247.83      266.08     12.93 o
 -22   3  11       12.27        9.99      6.75 o
 -21   3  11      847.70      860.07     20.00 o
 -20   3  11      440.48      382.95     13.36 o
 -19   3  11       13.60       11.31      4.47 o
 -18   3  11      245.26      219.15      8.61 o
 -17   3  11        7.12        2.52      4.05 o
 -16   3  11       71.96       69.24      5.74 o
 -15   3  11     1085.78     1090.57     16.74 o
 -14   3  11      305.71      298.71      8.01 o
 -13   3  11       63.56       68.93      4.18 o
 -12   3  11      357.07      410.49     14.95 o
 -11   3  11      974.46      843.98     11.93 o
 -10   3  11      277.83      431.24      7.88 o
  -9   3  11      697.53      611.94     10.54 o
  -8   3  11       38.11       44.69      3.06 o
  -7   3  11        2.12        6.53      3.02 o
  -6   3  11       38.02       68.98      7.52 o
  -5   3  11     1985.09     1706.34     20.06 o
  -4   3  11      494.81      544.43      8.24 o
  -3   3  11     1283.04     1173.01     13.83 o
  -2   3  11     2523.41     2708.40     26.42 o
  -1   3  11     2319.68     1903.76     20.32 o
   0   3  11       39.99       35.69      3.36 o
   1   3  11      119.43       70.89      4.09 o
   2   3  11     2686.08     2558.60     25.85 o
   3   3  11     1619.96     1556.47     17.96 o
   4   3  11     1815.12     1837.93     21.46 o
   5   3  11       16.43       16.99      3.89 o
   6   3  11      739.21      693.55     13.65 o
   7   3  11      117.29      135.06      7.01 o
   8   3  11      150.49      141.57      7.50 o
   9   3  11      259.90      248.69      9.63 o
  10   3  11      168.80      162.78      8.31 o
  11   3  11       99.19      108.91      8.49 o
  12   3  11     5265.55     4942.97     58.14 o
  13   3  11       33.30      166.94     13.85 o
  14   3  11      268.45      246.23     12.47 o
  15   3  11      275.65      263.15     15.00 o
  16   3  11      107.21      116.62     12.69 o
  17   3  11     1021.29      886.58     23.46 o
  18   3  11      156.42      199.39     14.12 o
  19   3  11       21.77        2.42      8.87 o
  20   3  11        0.44       -7.79      7.79 o
  21   3  11      141.90      117.50     12.88 o
  22   3  11        0.18        8.25     12.18 o
  23   3  11        0.90       -9.91      9.91 o
  24   3  11       79.69       89.53     13.94 o
 -33   4  11       24.20       45.11     21.23 o
 -32   4  11       80.39       88.96     16.55 o
 -31   4  11      244.74      309.13     27.58 o
 -30   4  11      254.31      253.13     18.94 o
 -29   4  11       50.97       46.86     10.96 o
 -28   4  11       62.13       68.89     11.95 o
 -27   4  11      192.62      248.99     19.95 o
 -26   4  11       50.69       62.49     10.81 o
 -25   4  11       52.35       58.63      9.98 o
 -24   4  11      218.29      230.75     15.68 o
 -23   4  11       41.80       48.08     12.97 o
 -22   4  11       32.85       44.61      8.92 o
 -21   4  11      144.09      160.15     11.89 o
 -20   4  11     1648.37     1727.24     31.78 o
 -19   4  11       75.60       96.31      9.45 o
 -18   4  11       56.41       87.57     26.54 o
 -17   4  11        7.71        7.08      5.67 o
 -16   4  11       58.73       53.10      5.95 o
 -15   4  11       19.21       18.62      4.30 o
 -14   4  11     1574.12     1601.97     23.95 o
 -13   4  11       66.41       54.26      5.74 o
 -12   4  11       43.66       36.35      5.41 o
 -11   4  11      871.58      861.33     13.90 o
 -10   4  11     2052.14     1982.64     24.11 o
  -9   4  11     1624.50     1615.87     20.91 o
  -8   4  11     2422.52     2467.99     28.35 o
  -7   4  11      367.06      350.36      8.94 o
  -6   4  11     2569.59     2698.91     30.28 o
  -5   4  11       79.54       48.88      6.23 o
  -4   4  11      597.06      591.45     11.73 o
  -3   4  11      973.10     1072.10     15.82 o
  -2   4  11      349.71      330.49     10.76 o
  -1   4  11        0.16       51.97      4.76 o
   0   4  11      812.37      946.50     13.48 o
   1   4  11      347.45      506.11     15.44 o
   2   4  11       74.79       65.01      4.86 o
   3   4  11      362.63      381.64      8.88 o
   4   4  11      435.24      457.40      9.69 o
   5   4  11     3626.37     3315.44     36.97 o
   6   4  11      180.17      125.74      7.16 o
   7   4  11      138.74      160.44      7.92 o
   8   4  11      189.14      165.84      8.41 o
   9   4  11       75.31       90.10      7.76 o
  10   4  11       68.29       82.66      7.84 o
  11   4  11     1077.11     1054.32     21.04 o
  12   4  11     1405.30     1354.86     24.96 o
  13   4  11       78.80       92.41      9.59 o
  14   4  11        0.86       12.36      7.67 o
  15   4  11     1339.41     1227.06     25.02 o
  16   4  11      221.56      170.84     12.03 o
  17   4  11       15.86        1.73      8.66 o
  18   4  11       64.83       65.10     11.37 o
  19   4  11      130.24      118.72     12.99 o
  20   4  11       43.58       55.47     10.43 o
  21   4  11       60.83       73.88     12.34 o
  22   4  11       13.36       18.23     11.32 o
  23   4  11       34.47       33.29     12.04 o
 -31   5  11      420.47      458.10     25.96 o
 -30   5  11       23.27       29.72     11.62 o
 -29   5  11       30.38       26.98     10.93 o
 -28   5  11       99.60      104.95     13.37 o
 -27   5  11       97.51      132.02     13.66 o
 -26   5  11       69.81       62.19     11.25 o
 -25   5  11      370.71      386.99     18.99 o
 -24   5  11      176.91      171.87     13.12 o
 -23   5  11       37.27       22.19      9.26 o
 -22   5  11        1.71       -3.54      7.93 o
 -21   5  11        1.90        7.53      7.95 o
 -20   5  11       47.08       36.95      9.30 o
 -19   5  11        0.71        3.44      7.45 o
 -18   5  11      379.93      396.92     18.72 o
 -17   5  11      149.51      126.67     12.43 o
 -16   5  11      666.15      705.57     22.37 o
 -15   5  11        1.37        4.66      5.74 o
 -14   5  11      364.20      346.63     11.91 o
 -13   5  11       25.52       18.49      5.43 o
 -12   5  11       59.46       70.61      7.91 o
 -11   5  11     1062.52     1017.12     20.90 o
 -10   5  11     1052.07     1013.44     21.19 o
  -9   5  11     1525.85     1612.19     22.53 o
  -8   5  11        1.45        0.40      4.46 o
  -7   5  11       45.94       39.36      5.38 o
  -6   5  11     1409.88     1337.48     19.57 o
  -5   5  11      724.44      721.79     13.71 o
  -4   5  11     1205.36     1145.55     17.93 o
  -3   5  11        5.36       -4.01      4.01 o
  -2   5  11       84.00      107.40      6.70 o
  -1   5  11     1094.88     1117.95     17.48 o
   0   5  11      154.72      152.96      7.53 o
   1   5  11      209.27      206.33      8.59 o
   2   5  11       63.52       47.08      5.40 o
   3   5  11      616.70      648.43     14.60 o
   4   5  11      158.23      115.54      7.92 o
   5   5  11       29.95       50.61      6.70 o
   6   5  11      278.51      257.85     12.17 o
   7   5  11      263.57      225.71     11.88 o
   8   5  11        0.00        3.49      6.98 o
   9   5  11      167.81      159.51     10.82 o
  10   5  11      229.59      219.47     16.37 o
  11   5  11     2486.18     2326.53     37.57 o
  12   5  11       38.93       26.59      8.43 o
  13   5  11      182.31      169.44     12.30 o
  14   5  11       68.37       57.96     10.92 o
  15   5  11       23.66       31.51      9.60 o
  16   5  11      232.50      241.90     15.25 o
  17   5  11      170.10      178.46     19.70 o
  18   5  11       98.23       89.24     13.69 o
  19   5  11       18.15       30.17     11.75 o
  20   5  11      180.97      221.62     18.39 o
  21   5  11       62.06       86.52     15.04 o
  22   5  11       74.08       71.65     34.50 o
 -30   6  11      122.35      158.17     28.68 o
 -29   6  11      560.93      625.16     25.86 o
 -28   6  11      214.88      239.33     17.50 o
 -27   6  11      101.22       44.78     12.97 o
 -26   6  11      166.33      163.92     14.88 o
 -25   6  11      147.21      199.27     14.27 o
 -24   6  11       99.46       70.19     10.86 o
 -23   6  11      291.65      262.75     16.37 o
 -22   6  11        3.91        9.52      8.92 o
 -21   6  11      215.53      182.95     14.05 o
 -20   6  11     1844.77     1816.58     52.99 o
 -19   6  11       39.78       33.77     11.48 o
 -18   6  11     2886.58     2873.46     47.54 o
 -17   6  11      382.03      336.64     15.94 o
 -16   6  11        0.08        1.02      7.18 o
 -15   6  11       54.66       83.77      8.76 o
 -14   6  11       32.65       26.33      6.94 o
 -13   6  11        0.42       17.91      6.65 o
 -12   6  11       22.07       16.30      6.25 o
 -11   6  11      168.84      145.20      9.52 o
 -10   6  11      123.78      154.00      9.51 o
  -9   6  11     1223.21     1263.99     23.57 o
  -8   6  11      729.90      756.78     20.39 o
  -7   6  11      954.98     1004.70     17.96 o
  -6   6  11        3.01      154.04     13.05 o
  -5   6  11      146.64      130.32      8.21 o
  -4   6  11       34.46       46.63      6.03 o
  -3   6  11      348.84      339.76     11.33 o
  -2   6  11      499.21      477.01     12.68 o
  -1   6  11      149.86      145.08      8.35 o
   0   6  11       21.96       13.31      5.35 o
   1   6  11       59.22       53.39      6.26 o
   2   6  11        0.01        7.77      5.88 o
   3   6  11       75.55       83.39      7.89 o
   4   6  11       51.00       58.56      7.95 o
   5   6  11       63.81       86.80      8.69 o
   6   6  11      545.59      547.49     25.28 o
   7   6  11        1.72       34.08      8.10 o
   8   6  11      271.37      278.48     15.64 o
   9   6  11      268.32      238.53     13.53 o
  10   6  11      646.81      566.82     18.40 o
  11   6  11       43.64       42.62      9.83 o
  12   6  11        3.60       24.02      9.04 o
  13   6  11      541.23      484.09     19.30 o
  14   6  11      357.50      317.59     18.22 o
  15   6  11       12.23       12.28      9.77 o
  16   6  11       23.97       24.90     10.45 o
  17   6  11      245.59      229.49     16.36 o
  18   6  11       13.53        8.16     10.28 o
  19   6  11      318.68      327.10     21.03 o
  20   6  11       64.45       83.00     20.39 o
 -27   7  11      549.29      668.41     26.37 o
 -26   7  11       43.95       38.31     12.38 o
 -25   7  11       22.16       41.35     11.99 o
 -24   7  11       16.00       15.20     10.66 o
 -23   7  11        0.30       12.61     10.28 o
 -22   7  11      111.93       77.25     12.27 o
 -21   7  11       49.32       27.17     10.13 o
 -20   7  11        5.43        6.02      8.92 o
 -19   7  11        8.16       14.73      9.60 o
 -18   7  11     1909.64     1877.84     42.90 o
 -17   7  11       20.65       28.39      9.87 o
 -16   7  11      198.52      244.35     15.17 o
 -15   7  11       86.08      104.28     11.13 o
 -14   7  11       17.53        2.61      7.87 o
 -13   7  11        2.57        4.63      6.71 o
 -12   7  11        2.03        6.26      6.81 o
 -11   7  11      126.64      125.06     12.41 o
 -10   7  11        7.89        6.47      7.20 o
  -9   7  11      798.49      778.79     21.38 o
  -8   7  11       71.24      101.68      9.33 o
  -7   7  11      565.77      570.47     16.67 o
  -6   7  11     1314.64     1227.32     22.35 o
  -5   7  11       70.90       79.62      7.95 o
  -4   7  11      371.91      348.31     12.71 o
  -3   7  11        2.77        0.08      7.11 o
  -2   7  11      148.08      116.45      8.80 o
  -1   7  11       29.95        5.93      6.10 o
   0   7  11       24.47       11.58      6.26 o
   1   7  11        2.71       -5.78      5.78 o
   2   7  11        4.72       -1.81      8.84 o
   3   7  11      170.62      176.77     16.08 o
   4   7  11       81.16       81.13      9.91 o
   5   7  11      299.39      284.92     14.29 o
   6   7  11      813.58      808.14     21.27 o
   7   7  11      283.84      275.23     14.38 o
   8   7  11       20.73       36.87      9.04 o
   9   7  11      439.45      429.13     17.72 o
  10   7  11      266.22      287.61     16.11 o
  11   7  11       40.95       79.99     14.03 o
  12   7  11      315.04      283.24     16.52 o
  13   7  11      262.22      230.18     15.67 o
  14   7  11      286.13      256.43     16.87 o
  15   7  11      380.37      332.13     21.54 o
  16   7  11       65.44       35.54     14.14 o
  17   7  11        4.91        1.45     12.61 o
 -24   8  11        0.00      -12.13     13.49 o
 -23   8  11       35.32       48.58     12.54 o
 -22   8  11        4.69       -5.91     10.72 o
 -21   8  11      131.54      102.64     13.54 o
 -20   8  11       76.55      131.74     14.56 o
 -19   8  11        1.66       -5.27     10.02 o
 -18   8  11     1390.72     1402.28     33.07 o
 -17   8  11        3.20       14.62     10.96 o
 -16   8  11      286.15      284.43     17.20 o
 -15   8  11      136.92      147.44     14.15 o
 -14   8  11       16.63       15.62     11.44 o
 -13   8  11      364.83      399.22     21.42 o
 -12   8  11        4.16       10.00      8.96 o
 -11   8  11      210.92      230.10     15.68 o
 -10   8  11       10.31        0.47      9.13 o
  -9   8  11        8.21        9.00      9.04 o
  -8   8  11        0.13       14.17      9.36 o
  -7   8  11        8.79        9.75      8.57 o
  -6   8  11      518.13      514.75     19.64 o
  -5   8  11       10.35       26.35     12.72 o
  -4   8  11       49.11       69.19     10.79 o
  -3   8  11      292.04      296.27     16.10 o
  -2   8  11        5.85        6.46      8.01 o
  -1   8  11        0.10       -1.94      9.58 o
   0   8  11       81.36       69.44     11.31 o
   1   8  11      169.78      136.14     13.46 o
   2   8  11      125.83      140.88     14.42 o
   3   8  11     1384.76     1245.22     31.80 o
   4   8  11      389.33      371.97     20.03 o
   5   8  11       76.73       78.59     13.07 o
   6   8  11      564.87      552.92     26.06 o
   7   8  11       21.70       31.58     11.75 o
   8   8  11       26.53       14.70     11.15 o
   9   8  11      155.34      161.20     16.65 o
  10   8  11      164.77      192.67     17.70 o
  11   8  11      488.55      492.88     25.22 o
  12   8  11      231.76      249.06     19.82 o
  13   8  11       61.85       75.44     14.92 o
  14   8  11       68.48       74.00     15.73 o
 -19   9  11       49.69       74.68     15.41 o
 -18   9  11       35.12       85.47     16.22 o
 -17   9  11      506.47      503.14     26.00 o
 -16   9  11      425.37      461.15     30.86 o
 -15   9  11       41.69       35.75     12.03 o
 -14   9  11       13.89       23.75     13.17 o
 -13   9  11      452.88      493.16     25.70 o
 -12   9  11      316.75      323.95     21.62 o
 -11   9  11       62.51       67.31     14.04 o
 -10   9  11     1613.21     1482.68     34.22 o
  -9   9  11        4.16       21.61     10.96 o
  -8   9  11      788.31      826.82     26.44 o
  -7   9  11      475.31      581.97     23.37 o
  -6   9  11       45.42       80.91     13.05 o
  -5   9  11       92.19      114.09     20.96 o
  -4   9  11       35.40       27.72     11.39 o
  -3   9  11       50.22       47.99     13.94 o
  -2   9  11        1.35       13.48     12.06 o
  -1   9  11      244.97      224.99     46.15 o
   0   9  11       45.54       61.15     14.62 o
   1   9  11       35.44       15.33     11.72 o
   2   9  11        3.45       -1.83     11.39 o
   3   9  11       18.48        5.75     13.02 o
   4   9  11      399.92      346.19     21.28 o
   5   9  11        0.06       -5.31     11.08 o
   6   9  11        0.51      -10.54     10.54 o
   7   9  11       19.61       23.41     15.37 o
   8   9  11      208.00      195.15     22.65 o
   9   9  11        8.99       19.50     15.72 o
  10   9  11        4.47      -23.88     31.84 o
 -13  10  11      172.54      188.43     45.12 o
 -12  10  11       94.12       76.22     20.82 o
 -11  10  11       38.67       27.93     13.84 o
 -10  10  11       99.86       61.61     15.24 o
  -9  10  11        0.93       17.28     13.69 o
  -8  10  11       93.28       92.49     15.15 o
  -7  10  11        0.48       11.44     15.62 o
  -6  10  11       53.18       60.56     17.87 o
  -5  10  11      190.46      209.90     27.41 o
  -4  10  11        7.07        4.55     19.11 o
  -3  10  11       49.00        8.09     18.48 o
  -2  10  11      153.67      158.29     30.52 o
  -1  10  11        9.04      -10.32     16.58 o
   0  10  11      287.78      345.03     32.48 o
   1  10  11        4.39       -4.53     15.22 o
   2  10  11        1.87       31.84     31.84 o
 -35   0  12       60.15       56.22     30.52 o
 -34   0  12       38.43       33.57     30.52 o
 -33   0  12        6.11        9.05     15.22 o
 -32   0  12      533.07      516.19     33.36 o
 -31   0  12      204.25      209.02     24.87 o
 -30   0  12        0.44       -9.55     13.25 o
 -29   0  12      327.79      259.77     30.53 o
 -28   0  12       94.67      145.52     31.85 o
 -27   0  12      723.98      616.43     32.91 o
 -26   0  12     1480.41     1240.13     44.06 o
 -25   0  12       65.45       51.25     14.66 o
 -24   0  12      748.92      657.00     35.29 o
 -23   0  12     4299.11     4117.81     69.31 o
 -22   0  12      841.95      697.60     19.25 o
 -21   0  12       80.75       59.86      9.96 o
 -20   0  12       41.84       31.56      6.04 o
 -19   0  12        3.21        4.48      4.83 o
 -18   0  12      385.43      378.86     12.78 o
 -17   0  12     2982.67     3621.64     45.68 o
 -16   0  12      506.89      622.71     15.93 o
 -15   0  12       35.25       59.32      6.04 o
 -14   0  12     5747.38     6668.16     84.09 o
 -13   0  12     1808.09     1784.91     28.93 o
 -12   0  12     1119.49     1341.95     42.26 o
 -11   0  12     2022.72     2385.71     33.65 o
 -10   0  12     2238.70     2056.64     32.01 o
  -9   0  12     1346.00     1199.07     19.40 o
  -8   0  12      439.67      690.42     16.49 o
  -7   0  12    16794.47    16942.28    192.80 o
  -6   0  12      663.90      412.60     12.66 o
  -5   0  12     9895.59     9299.93    135.47 o
  -4   0  12     1175.90     1103.49     34.28 o
  -3   0  12      275.43      444.34      8.70 o
  -2   0  12      698.75      829.09     11.79 o
  -1   0  12       96.86      224.68      6.90 o
   0   0  12     8046.94     7898.40    116.58 o
   1   0  12        6.68        6.03      2.86 o
   2   0  12     2709.61     2781.52     36.74 o
   3   0  12      141.52      192.77      9.96 o
   4   0  12      154.02      165.11      6.90 o
   5   0  12     1055.43     1413.36     29.80 o
   6   0  12      428.71      660.12     14.51 o
   7   0  12        0.04        4.37      5.36 o
   8   0  12     1014.60     1104.62     20.95 o
   9   0  12      735.90      638.54     25.30 o
  10   0  12      288.92      260.17     14.76 o
  11   0  12     2803.66     2806.22     51.66 o
  12   0  12       75.52      114.68     12.07 o
  13   0  12     4883.25     4455.09     75.82 o
  14   0  12     1386.63     1312.75     34.11 o
  15   0  12      761.51      774.88     26.74 o
  16   0  12        0.70        0.88      9.19 o
  17   0  12     1263.50     1288.15     39.34 o
  18   0  12       33.01       37.03     11.68 o
  19   0  12        1.39       14.40     12.74 o
  20   0  12       85.70      142.36     21.52 o
  21   0  12       46.03       74.42     26.54 o
  22   0  12      121.43       96.05     21.03 o
  23   0  12       18.59       30.83     26.54 o
  24   0  12       10.01        1.18     16.58 o
  25   0  12      114.97       71.65     29.19 o
 -35   1  12        1.92       15.58     12.42 o
 -34   1  12       37.50       28.62     12.31 o
 -33   1  12      208.25      287.79     21.15 o
 -32   1  12       80.37      121.44     15.07 o
 -31   1  12       11.98        8.35     10.98 o
 -30   1  12       25.35       16.69     13.18 o
 -29   1  12      145.19      140.30     14.35 o
 -28   1  12       18.26       11.75      9.01 o
 -27   1  12        0.19        7.58      9.01 o
 -26   1  12     1258.36     1145.09     25.06 o
 -25   1  12      615.81      597.39     15.81 o
 -24   1  12       14.06       17.99      6.98 o
 -23   1  12        4.55       -2.83      4.92 o
 -22   1  12      377.04      308.93     11.32 o
 -21   1  12        8.12        0.98      4.70 o
 -20   1  12      172.02      198.93      9.28 o
 -19   1  12      124.02      116.75      5.78 o
 -18   1  12      361.43      369.80     10.46 o
 -17   1  12       71.20       69.20      5.14 o
 -16   1  12       22.75       13.80      3.33 o
 -15   1  12       29.66       61.48      4.48 o
 -14   1  12      520.85      593.94      9.92 o
 -13   1  12     3866.68     4306.71     40.48 o
 -12   1  12     3479.36     3804.25     35.86 o
 -11   1  12     1482.49     1586.12     17.48 o
 -10   1  12      166.01      214.95      5.31 o
  -9   1  12      705.58      672.23      9.31 o
  -8   1  12      854.28      954.11     27.13 o
  -7   1  12      289.90      401.83     10.12 o
  -6   1  12     1224.69     1192.14     16.29 o
  -5   1  12     5862.99     5838.91     53.16 o
  -4   1  12      151.01      170.15      4.85 o
  -3   1  12      250.73      250.32      4.44 o
  -2   1  12        0.91        7.86      1.76 o
  -1   1  12      630.67      837.10     16.33 o
   0   1  12      310.20      343.50      6.20 o
   1   1  12     6719.19     7437.38     62.23 o
   2   1  12     1129.49     1437.09     15.57 o
   3   1  12     1033.18     1078.95     13.40 o
   4   1  12     1026.74     1095.05     13.41 o
   5   1  12      364.48      276.25      6.58 o
   6   1  12     1066.66     1088.46     14.07 o
   7   1  12        6.52        5.83      2.78 o
   8   1  12      409.44      453.96     10.22 o
   9   1  12     1287.03     1280.85     18.65 o
  10   1  12      170.16      156.72      7.60 o
  11   1  12      220.84      223.53      9.15 o
  12   1  12      583.99      616.97     15.33 o
  13   1  12     1658.33     1596.13     25.98 o
  14   1  12       58.69       53.51      7.57 o
  15   1  12      603.50      578.35     16.26 o
  16   1  12     1483.56     1321.67     27.44 o
  17   1  12       92.87      115.32     11.53 o
  18   1  12      553.24      515.53     19.13 o
  19   1  12      214.34      224.34     18.44 o
  20   1  12       93.45      101.08     14.35 o
  21   1  12       31.78       18.12     10.98 o
  22   1  12        0.00       14.08     10.98 o
  23   1  12       25.21       17.89     12.31 o
  24   1  12        2.87        2.14     11.65 o
 -35   2  12       44.17       44.68     15.37 o
 -34   2  12       34.09       17.29     12.97 o
 -33   2  12       23.51       51.21     12.77 o
 -32   2  12      403.68      385.62     22.71 o
 -31   2  12       79.91       61.46     12.31 o
 -30   2  12       33.70       19.19      9.99 o
 -29   2  12        2.39        7.52      8.69 o
 -28   2  12       69.37       93.55     12.93 o
 -27   2  12       30.37       77.01      9.25 o
 -26   2  12      165.44      183.75     11.79 o
 -25   2  12     2026.06     1837.32     31.31 o
 -24   2  12      157.50      173.27     11.23 o
 -23   2  12      121.15      144.56     13.24 o
 -22   2  12     1422.05     1408.18     29.92 o
 -21   2  12        0.12       -7.60      7.60 o
 -20   2  12     2115.87     1939.44     25.85 o
 -19   2  12      212.23      179.36      8.09 o
 -18   2  12      628.99      637.94     12.97 o
 -17   2  12        4.70        0.57      3.06 o
 -16   2  12       42.84       48.09      4.25 o
 -15   2  12      210.01      228.37      7.20 o
 -14   2  12     6165.77     6407.58     57.78 o
 -13   2  12       90.01      142.64      5.55 o
 -12   2  12      374.05      473.99      8.85 o
 -11   2  12     1596.72     1431.48     16.49 o
 -10   2  12       63.73       69.64      3.88 o
  -9   2  12     9311.53    10008.56     83.76 o
  -8   2  12        4.94        8.20      4.81 o
  -7   2  12     5872.67     5456.69     47.46 o
  -6   2  12        0.03       52.48      2.72 o
  -5   2  12      965.07     1000.01     11.69 o
  -4   2  12      166.07       53.38      2.72 o
  -3   2  12    10213.82    10029.13     82.91 o
  -2   2  12      285.30      297.73      6.43 o
  -1   2  12      359.12      305.43      6.19 o
   0   2  12     1716.56     2219.61     22.06 o
   1   2  12      240.62      458.76     10.19 o
   2   2  12      203.67      186.22      5.57 o
   3   2  12      149.23      211.08      6.00 o
   4   2  12     4553.53     4550.67     41.74 o
   5   2  12      256.28      168.34      7.21 o
   6   2  12        7.47      144.00     17.91 o
   7   2  12     1976.18     1925.28     23.90 o
   8   2  12       40.57       81.43      6.20 o
   9   2  12     1007.66     1092.40     17.62 o
  10   2  12     1688.14     1613.02     21.26 o
  11   2  12      326.98      428.86     11.70 o
  12   2  12      738.65      794.36     16.71 o
  13   2  12      224.94      196.19     10.65 o
  14   2  12      115.14       93.00      9.45 o
  15   2  12      579.77      451.08     17.21 o
  16   2  12      101.05      142.89     11.37 o
  17   2  12        0.21       -2.31      7.93 o
  18   2  12      282.19      301.46     26.16 o
  19   2  12       27.38       14.17      9.32 o
  20   2  12       10.38        4.98      8.46 o
  21   2  12       11.09       23.35     10.33 o
  22   2  12       31.60       45.66     15.71 o
  23   2  12       28.42       33.50     18.00 o
  24   2  12        0.67       -2.92     14.55 o
 -34   3  12       11.23       -5.76     14.28 o
 -33   3  12      217.93      260.27     19.65 o
 -32   3  12        0.12       -2.06     10.98 o
 -31   3  12      159.65      149.62     19.92 o
 -30   3  12      226.61      258.85     18.60 o
 -29   3  12       90.00       77.80     12.01 o
 -28   3  12      177.04      193.31     13.36 o
 -27   3  12      448.88      509.37     18.20 o
 -26   3  12        4.36        5.01      7.45 o
 -25   3  12      163.42      121.46     13.65 o
 -24   3  12      328.04      299.29     14.07 o
 -23   3  12      331.46      360.59     16.22 o
 -22   3  12     1388.14     1295.11     31.61 o
 -21   3  12       16.74       12.03      7.90 o
 -20   3  12      833.45      680.46     14.51 o
 -19   3  12       83.22      101.37      7.05 o
 -18   3  12      869.09      933.32     19.53 o
 -17   3  12      680.46      700.83     13.46 o
 -16   3  12      589.98      556.29     11.84 o
 -15   3  12      113.61      108.47      6.23 o
 -14   3  12      128.46      159.04      6.09 o
 -13   3  12      123.41       45.85      3.76 o
 -12   3  12      534.31      595.50      9.81 o
 -11   3  12     1682.47     1807.11     20.23 o
 -10   3  12     2240.25     2594.20     26.13 o
  -9   3  12       54.45       45.27      4.65 o
  -8   3  12      324.46      387.46      9.52 o
  -7   3  12      492.27      588.79     10.07 o
  -6   3  12      123.03      210.19      6.45 o
  -5   3  12      289.64      282.29      7.40 o
  -4   3  12      892.14     1062.77     12.89 o
  -3   3  12      285.47      164.99      5.64 o
  -2   3  12      799.65      765.71     10.97 o
  -1   3  12     1319.44     1189.42     14.55 o
   0   3  12      518.34      450.45      8.38 o
   1   3  12     5363.46     5339.08     48.09 o
   2   3  12      293.99      256.44      6.70 o
   3   3  12       34.46       51.71      5.01 o
   4   3  12      347.80      357.68      7.98 o
   5   3  12     1506.76     1511.99     20.49 o
   6   3  12     2087.61     1875.63     24.28 o
   7   3  12       14.22       15.08      4.63 o
   8   3  12        0.62       -0.91      4.16 o
   9   3  12      404.96      400.37     11.47 o
  10   3  12       13.99        1.66      4.67 o
  11   3  12     1139.66      979.07     19.64 o
  12   3  12     1699.32     1764.90     28.35 o
  13   3  12     1189.09     1051.99     22.03 o
  14   3  12      119.79      140.85     10.55 o
  15   3  12        0.86       -6.70      6.70 o
  16   3  12       11.86       13.53      8.10 o
  17   3  12       47.64       56.52      9.93 o
  18   3  12       22.10       28.33      9.18 o
  19   3  12      159.30      201.79     18.85 o
  20   3  12       15.26       20.36     10.33 o
  21   3  12      259.36      273.59     17.78 o
  22   3  12        0.30       -9.98      9.98 o
  23   3  12       80.89       88.28     13.49 o
 -33   4  12        0.82       22.41     23.49 o
 -32   4  12       14.63       48.16     14.80 o
 -31   4  12        0.23       17.75     11.92 o
 -30   4  12       22.37       36.89     12.25 o
 -29   4  12       76.30      105.10     12.63 o
 -28   4  12      187.43      182.25     14.89 o
 -27   4  12      888.37      895.09     24.85 o
 -26   4  12      956.41      967.20     25.50 o
 -25   4  12       38.04       81.49     10.72 o
 -24   4  12        3.13       22.52      8.05 o
 -23   4  12     1273.90     1211.75     31.36 o
 -22   4  12     1000.92      832.91     21.96 o
 -21   4  12        9.16        6.42      6.76 o
 -20   4  12     4519.60     4261.90     78.61 o
 -19   4  12       19.14       22.48      7.32 o
 -18   4  12      880.69      953.53     20.61 o
 -17   4  12      289.45      334.44     11.27 o
 -16   4  12       38.14       26.00      5.29 o
 -15   4  12      140.60      154.63      8.28 o
 -14   4  12      173.91      175.50      9.15 o
 -13   4  12      230.44      302.45     14.44 o
 -12   4  12      113.58      172.61      8.69 o
 -11   4  12     1293.06     1042.32     15.59 o
 -10   4  12     2121.35     2064.10     25.04 o
  -9   4  12      733.67      869.42     14.25 o
  -8   4  12      209.65      255.41      7.93 o
  -7   4  12     1559.65     1786.57     22.41 o
  -6   4  12      245.66      345.67      9.63 o
  -5   4  12      890.20      924.60     15.51 o
  -4   4  12     1971.50     1885.18     23.04 o
  -3   4  12     2320.29     2469.21     28.35 o
  -2   4  12     2995.17     2811.97     31.19 o
  -1   4  12     5733.53     5614.76     55.10 o
   0   4  12      251.00      228.05      7.35 o
   1   4  12     1051.84     1099.43     15.33 o
   2   4  12      322.27      292.83      8.15 o
   3   4  12     1427.46     1411.51     18.10 o
   4   4  12      373.77      393.50     11.58 o
   5   4  12     1083.61     1069.01     17.58 o
   6   4  12        6.02       46.63      5.84 o
   7   4  12        8.29       10.42      5.58 o
   8   4  12       12.40        4.02      5.01 o
   9   4  12        4.43        0.38      7.12 o
  10   4  12     1757.59     1552.68     25.96 o
  11   4  12      532.67      468.02     14.83 o
  12   4  12        1.20       -1.52      6.50 o
  13   4  12      988.38      909.00     26.53 o
  14   4  12      124.60      124.97     10.47 o
  15   4  12        4.37        8.29      7.50 o
  16   4  12       13.70       -6.72      7.93 o
  17   4  12        5.65       13.05      9.44 o
  18   4  12        0.43       -4.65      9.49 o
  19   4  12       58.01       66.37     10.86 o
  20   4  12      511.89      550.47     22.45 o
  21   4  12       43.81       42.38     11.65 o
  22   4  12       80.93       80.37     13.79 o
 -32   5  12       42.51       13.27     29.19 o
 -31   5  12        5.08       -0.85     12.03 o
 -30   5  12      103.99       92.25     13.86 o
 -29   5  12      344.95      361.09     19.93 o
 -28   5  12       82.72       98.51     12.65 o
 -27   5  12      663.21      636.75     22.88 o
 -26   5  12      737.11      804.83     24.99 o
 -25   5  12       33.03       40.65     10.70 o
 -24   5  12       45.45       56.34      9.96 o
 -23   5  12       35.11       55.80     13.81 o
 -22   5  12       11.03       -3.85      8.05 o
 -21   5  12        1.01       -4.17      7.10 o
 -20   5  12      241.59      187.24     12.93 o
 -19   5  12     1262.19     1284.99     27.17 o
 -18   5  12       16.74       20.08      7.53 o
 -17   5  12      284.65      289.58     11.74 o
 -16   5  12      613.42      602.94     15.48 o
 -15   5  12      204.19      169.53      9.57 o
 -14   5  12      882.00      853.96     17.00 o
 -13   5  12      531.63      584.15     19.60 o
 -12   5  12      291.84      307.21     11.29 o
 -11   5  12       82.41       87.62      7.05 o
 -10   5  12        0.77       13.61      4.90 o
  -9   5  12     1786.05     1817.68     24.13 o
  -8   5  12      623.63      594.99     12.87 o
  -7   5  12      164.11      132.97      7.22 o
  -6   5  12       66.08       55.52      5.61 o
  -5   5  12      370.76      347.38     13.60 o
  -4   5  12       18.41       14.27      6.40 o
  -3   5  12       53.50       67.82      5.94 o
  -2   5  12       10.56       13.06      4.58 o
  -1   5  12      216.44      245.96      9.15 o
   0   5  12       11.40        7.07      4.51 o
   1   5  12      199.06      180.65      8.03 o
   2   5  12       33.27       45.03      5.55 o
   3   5  12       87.16      102.50      7.67 o
   4   5  12     1031.90      959.17     19.01 o
   5   5  12      359.72      370.23     14.64 o
   6   5  12      124.23      109.60      8.92 o
   7   5  12       98.92      101.92     10.72 o
   8   5  12       70.45       66.89     10.56 o
   9   5  12     1089.97      948.28     28.94 o
  10   5  12      255.12      303.67     14.87 o
  11   5  12      593.93      645.02     19.00 o
  12   5  12      394.69      373.63     16.36 o
  13   5  12      962.62      956.91     24.16 o
  14   5  12        4.19        1.89     11.60 o
  15   5  12      204.92      187.93     14.29 o
  16   5  12       36.81       39.70     10.33 o
  17   5  12      136.47      159.82     14.73 o
  18   5  12      135.75      168.87     15.87 o
  19   5  12      108.97      101.99     14.80 o
  20   5  12       37.11       33.63     12.86 o
  21   5  12       63.00       59.05     14.00 o
 -30   6  12      305.60      318.34     22.99 o
 -29   6  12        0.11       -2.81     10.63 o
 -28   6  12        0.48        2.21     10.25 o
 -27   6  12      332.93      329.14     19.78 o
 -26   6  12      138.43      116.99     12.89 o
 -25   6  12        0.01       -5.52      8.51 o
 -24   6  12       55.51       61.26     11.34 o
 -23   6  12        4.17        5.44      8.79 o
 -22   6  12       19.18        7.41      9.87 o
 -21   6  12       37.19       10.29      8.64 o
 -20   6  12      160.59      208.25     13.87 o
 -19   6  12      464.64      437.68     18.75 o
 -18   6  12     1244.24     1187.53     27.01 o
 -17   6  12       19.78       18.90      8.52 o
 -16   6  12       32.15       31.62      8.73 o
 -15   6  12        4.62        2.17      6.25 o
 -14   6  12      296.16      299.84     15.02 o
 -13   6  12      277.29      275.01     12.19 o
 -12   6  12       35.30       24.23      6.38 o
 -11   6  12        0.03       -5.05      5.05 o
 -10   6  12      232.09      198.80     10.94 o
  -9   6  12      322.75      291.96     16.61 o
  -8   6  12       79.09       84.60      7.75 o
  -7   6  12        7.00        5.52      5.52 o
  -6   6  12     4755.78     4689.56     50.51 o
  -5   6  12     2005.85     1967.50     35.27 o
  -4   6  12      619.20      605.20     14.02 o
  -3   6  12      374.59      355.42     11.62 o
  -2   6  12      141.54      127.63      8.25 o
  -1   6  12       76.29       52.29      6.58 o
   0   6  12      516.89      487.57     13.22 o
   1   6  12       47.49       53.68      6.68 o
   2   6  12     1000.73      952.03     19.51 o
   3   6  12      464.19      487.01     14.15 o
   4   6  12        6.96       -0.06      6.20 o
   5   6  12       19.58       29.70      7.45 o
   6   6  12      312.76      307.08     13.85 o
   7   6  12      157.83      166.91     11.37 o
   8   6  12      268.49      219.51     12.67 o
   9   6  12       24.17       18.47      8.23 o
  10   6  12       97.24      124.81     11.26 o
  11   6  12      145.94      152.45     12.09 o
  12   6  12       27.56       41.08      9.75 o
  13   6  12       11.46       92.90     11.70 o
  14   6  12      661.59      643.51     24.52 o
  15   6  12      193.38      186.88     16.56 o
  16   6  12      203.08      192.31     15.28 o
  17   6  12       53.77       47.15     11.88 o
  18   6  12       12.07        1.99     11.83 o
  19   6  12      195.66      220.48     20.69 o
 -27   7  12      174.82      164.28     18.87 o
 -26   7  12      139.14      147.80     15.40 o
 -25   7  12        0.04       -3.97     10.15 o
 -24   7  12       17.49       18.30     10.81 o
 -23   7  12        1.66       -0.94     10.52 o
 -22   7  12       25.23       18.17     10.38 o
 -21   7  12        8.71       10.58      9.34 o
 -20   7  12      301.57      264.14     16.11 o
 -19   7  12      253.23      235.12     15.62 o
 -18   7  12      158.91      181.62     16.53 o
 -17   7  12      284.85      308.60     16.67 o
 -16   7  12     1158.74     1108.88     26.87 o
 -15   7  12       81.34      120.05     11.36 o
 -14   7  12        9.88       14.27      7.70 o
 -13   7  12        4.72       24.22      7.84 o
 -12   7  12        7.53       20.76      7.47 o
 -11   7  12      216.57      238.14     15.23 o
 -10   7  12       18.33       21.96      7.10 o
  -9   7  12      734.91      723.14     18.49 o
  -8   7  12       42.44       43.47      7.59 o
  -7   7  12       29.44       40.95      7.38 o
  -6   7  12      150.94      169.22     10.59 o
  -5   7  12      191.62      181.66     10.00 o
  -4   7  12      123.01      103.15      8.35 o
  -3   7  12      334.12      305.28     12.13 o
  -2   7  12       11.75       10.79      6.34 o
  -1   7  12       22.35       17.13      6.39 o
   0   7  12       18.15       17.37      6.92 o
   1   7  12       14.64        9.13      9.67 o
   2   7  12        0.78       10.13      7.12 o
   3   7  12      154.79      143.86     17.57 o
   4   7  12       88.58       91.29      9.56 o
   5   7  12       59.95       72.84      9.04 o
   6   7  12        5.78        5.94      7.41 o
   7   7  12        0.59        0.56      8.70 o
   8   7  12       37.11       36.08      9.32 o
   9   7  12      104.24       82.74     11.09 o
  10   7  12     1301.85     1310.22     28.97 o
  11   7  12      343.37      367.16     18.47 o
  12   7  12        8.71       -2.23      9.04 o
  13   7  12       81.76       91.62     12.40 o
  14   7  12       22.32       39.12     14.66 o
  15   7  12       48.53       58.59     15.15 o
  16   7  12      173.37      155.97     27.38 o
  17   7  12      156.88      108.81     39.81 o
 -24   8  12        2.14       -4.20     13.20 o
 -23   8  12       27.17       24.57     11.82 o
 -22   8  12      283.53      274.29     18.77 o
 -21   8  12        9.98       -8.67     10.38 o
 -20   8  12      425.08      470.47     27.40 o
 -19   8  12       42.91       66.76     11.99 o
 -18   8  12      205.65      268.96     20.08 o
 -17   8  12      326.62      268.53     16.84 o
 -16   8  12       77.72       56.50     11.19 o
 -15   8  12      186.47      168.80     14.64 o
 -14   8  12       16.06       22.94     10.71 o
 -13   8  12      128.01      128.95     12.60 o
 -12   8  12        1.85       -5.44      7.75 o
 -11   8  12       64.57       51.50      9.35 o
 -10   8  12      240.54      294.37     14.74 o
  -9   8  12        9.72       10.27     10.48 o
  -8   8  12      884.34      903.29     27.67 o
  -7   8  12       54.09       57.81      9.44 o
  -6   8  12        0.00       15.49      9.60 o
  -5   8  12       98.13       99.13     12.04 o
  -4   8  12       26.45       52.48     10.46 o
  -3   8  12      220.52      263.83     15.58 o
  -2   8  12      133.66      149.71     15.24 o
  -1   8  12      280.84      286.72     19.16 o
   0   8  12       32.37       41.55     10.98 o
   1   8  12      209.47      159.57     16.47 o
   2   8  12      130.60      166.26     14.94 o
   3   8  12       28.88       30.69     11.21 o
   4   8  12       86.89       97.73     12.77 o
   5   8  12      158.25      162.46     15.24 o
   6   8  12      111.13      161.76     15.51 o
   7   8  12       17.60       12.44     11.15 o
   8   8  12        4.53        8.13     11.30 o
   9   8  12        0.01        6.74     14.41 o
  10   8  12       27.55        7.37     14.80 o
  11   8  12      166.44      165.20     20.67 o
  12   8  12       75.53      149.13     49.54 o
  13   8  12      336.39      283.26     25.69 o
 -19   9  12       37.78       70.47     15.24 o
 -18   9  12      118.08      174.06     17.86 o
 -17   9  12      222.40      214.70     19.78 o
 -16   9  12      253.57      259.32     20.50 o
 -15   9  12       50.57       71.36     14.17 o
 -14   9  12       28.29       51.75     12.92 o
 -13   9  12       24.18       72.41     13.69 o
 -12   9  12       18.57       15.83     12.31 o
 -11   9  12      215.20      206.55     18.42 o
 -10   9  12        9.73       31.22     11.37 o
  -9   9  12      213.37      267.57     30.30 o
  -8   9  12      247.38      274.32     17.50 o
  -7   9  12      243.04      302.46     18.04 o
  -6   9  12      201.83      214.64     22.26 o
  -5   9  12       26.63       15.61     10.88 o
  -4   9  12        7.83       -2.48     10.49 o
  -3   9  12        6.87       -7.84     11.67 o
  -2   9  12       35.21       31.98     13.94 o
  -1   9  12        0.17       16.81     16.58 o
   0   9  12        3.54      -12.74     12.74 o
   1   9  12      103.40      101.78     18.26 o
   2   9  12        5.03        1.31     13.49 o
   3   9  12      106.51      101.70     18.72 o
   4   9  12      185.90      155.05     20.67 o
   5   9  12       33.70       21.63     23.67 o
   6   9  12        8.27       25.58     15.86 o
   7   9  12       11.21        4.38     19.61 o
   8   9  12      304.61      327.35     41.50 o
   9   9  12       28.67      -13.27     31.84 o
 -12  10  12       59.60       48.96     26.77 o
 -11  10  12      196.84      155.49     32.48 o
 -10  10  12        0.04        3.34     23.30 o
  -9  10  12      409.31      403.35     43.83 o
  -8  10  12        7.22       35.19     17.03 o
  -7  10  12        1.86       -1.08     20.89 o
  -6  10  12      221.50      222.82     23.27 o
  -5  10  12       36.49       44.87     20.39 o
  -4  10  12       35.75       36.64     19.64 o
  -3  10  12        1.14       11.45     17.17 o
  -2  10  12       11.07        0.00     21.23 o
  -1  10  12        1.15       33.04     18.48 o
   0  10  12        0.61       -5.90     16.58 o
   1  10  12       27.79       53.07     34.50 o
 -36   1  13        6.23       -2.65     29.19 o
 -35   1  13       47.39       63.63     14.21 o
 -34   1  13        1.27      -10.43     10.43 o
 -33   1  13       81.15      138.51     23.36 o
 -32   1  13       67.90      107.36     14.14 o
 -31   1  13        1.38        8.60      9.99 o
 -30   1  13      109.73      113.18     15.70 o
 -29   1  13       47.44       40.50     10.56 o
 -28   1  13       32.33       31.89      9.62 o
 -27   1  13      288.29      325.45     18.42 o
 -26   1  13      450.25      461.00     16.68 o
 -25   1  13      715.52      727.43     17.06 o
 -24   1  13     1209.77     1224.20     23.65 o
 -23   1  13       54.00       40.26      6.21 o
 -22   1  13     1319.00     1220.61     19.84 o
 -21   1  13       64.46       38.91      5.30 o
 -20   1  13      258.97      248.02      8.50 o
 -19   1  13       22.64       16.88      3.88 o
 -18   1  13     1176.68     1250.00     17.33 o
 -17   1  13      209.14      219.18      7.78 o
 -16   1  13      393.65      419.34      9.41 o
 -15   1  13     4214.19     4610.33     43.65 o
 -14   1  13      459.18      540.06      9.76 o
 -13   1  13     2601.30     2539.20     26.24 o
 -12   1  13     3247.66     3926.10     34.86 o
 -11   1  13     2263.46     2405.17     24.26 o
 -10   1  13      401.47      554.82      8.68 o
  -9   1  13       55.67       11.07      2.51 o
  -8   1  13    12661.22    13435.31    109.53 o
  -7   1  13     1079.62     1049.41     13.11 o
  -6   1  13      553.06      558.92      8.64 o
  -5   1  13      239.37      235.92      5.40 o
  -4   1  13     5265.02     5880.06     54.03 o
  -3   1  13      553.05      661.54     11.55 o
  -2   1  13     4242.73     3934.09     34.66 o
  -1   1  13     8478.26     9894.30     81.64 o
   0   1  13      211.81      298.91      5.94 o
   1   1  13     2100.80     2149.72     23.19 o
   2   1  13       32.42      169.10      5.24 o
   3   1  13     8810.23    10209.92     85.16 o
   4   1  13     1048.33     1349.46     15.74 o
   5   1  13       85.68      141.33      5.07 o
   6   1  13      356.47      362.42      7.90 o
   7   1  13      153.24      104.81      5.07 o
   8   1  13     3007.40     2994.62     33.49 o
   9   1  13      763.64      761.95     14.23 o
  10   1  13      560.84      464.31     11.29 o
  11   1  13      178.85      230.54     10.58 o
  12   1  13     1692.46     1560.76     28.54 o
  13   1  13     2559.76     2430.42     34.60 o
  14   1  13       60.90       73.93      8.20 o
  15   1  13      225.61      194.70     11.23 o
  16   1  13      212.65      208.49     13.60 o
  17   1  13      507.19      454.84     18.64 o
  18   1  13       90.95       84.38     11.19 o
  19   1  13      108.62      113.81     13.97 o
  20   1  13      123.87      112.92     14.29 o
  21   1  13       24.52       20.48     16.47 o
  22   1  13       19.61       17.96     11.87 o
  23   1  13       26.61       56.72     14.29 o
  24   1  13       26.04       52.94     16.02 o
 -35   2  13      162.56      161.60     18.08 o
 -34   2  13        2.53      -11.04     11.04 o
 -33   2  13       47.26       78.22     13.79 o
 -32   2  13       18.17        5.41     10.34 o
 -31   2  13        1.28       -6.22     10.37 o
 -30   2  13      110.28      100.23     19.43 o
 -29   2  13       16.93       21.25     10.49 o
 -28   2  13      514.37      430.34     18.22 o
 -27   2  13      454.34      435.58     17.45 o
 -26   2  13      172.52      170.43     11.37 o
 -25   2  13     1075.81      998.94     22.41 o
 -24   2  13     1569.67     1347.63     25.51 o
 -23   2  13        7.69       16.05      6.55 o
 -22   2  13     2371.66     2141.61     37.45 o
 -21   2  13     3147.93     2827.96     34.57 o
 -20   2  13      816.45      773.87     14.83 o
 -19   2  13      281.04      326.78      9.82 o
 -18   2  13      211.31      235.81     11.79 o
 -17   2  13     1748.77     1792.79     20.20 o
 -16   2  13       56.56       76.83      4.83 o
 -15   2  13      463.50      527.22      9.62 o
 -14   2  13      215.02      203.10      7.28 o
 -13   2  13       49.89       18.26      3.29 o
 -12   2  13      210.96      275.87      7.52 o
 -11   2  13      201.89      333.18      7.07 o
 -10   2  13     2694.13     2803.03     27.20 o
  -9   2  13     1456.00     1757.53     18.58 o
  -8   2  13      229.55      370.75     13.03 o
  -7   2  13     1778.13     1868.60     18.95 o
  -6   2  13       42.46      120.81      7.28 o
  -5   2  13     1022.62     1259.86     13.84 o
  -4   2  13      140.27       94.61      3.69 o
  -3   2  13     1725.35     1702.64     17.47 o
  -2   2  13     1082.03     1179.47     13.44 o
  -1   2  13     5329.76     5462.21     47.61 o
   0   2  13     1826.50     2147.69     21.83 o
   1   2  13      161.33      206.69      5.63 o
   2   2  13      734.73      742.89     10.92 o
   3   2  13     1309.70     1308.68     15.69 o
   4   2  13      201.22      238.84      6.53 o
   5   2  13       87.49       89.82      4.64 o
   6   2  13      223.61      230.49      8.31 o
   7   2  13      100.09       91.99      5.94 o
   8   2  13       14.89       26.53      4.80 o
   9   2  13       12.95       28.01      5.10 o
  10   2  13       64.29       49.88      5.94 o
  11   2  13      645.15      638.41     18.31 o
  12   2  13      260.33      282.17     12.53 o
  13   2  13       64.15       92.79      9.11 o
  14   2  13      888.90      802.01     20.97 o
  15   2  13      113.25       97.57     10.33 o
  16   2  13      578.94      529.80     18.79 o
  17   2  13      114.70      112.74     11.35 o
  18   2  13      160.57      178.35     15.87 o
  19   2  13      103.22      123.31     13.13 o
  20   2  13       54.98       47.63     11.19 o
  21   2  13       69.22       62.68     12.22 o
  22   2  13      120.78      120.76     16.14 o
  23   2  13       72.54       86.98     14.92 o
 -34   3  13        1.21       19.04     13.76 o
 -33   3  13       60.33      109.21     14.98 o
 -32   3  13       27.00       18.76     13.49 o
 -31   3  13       21.32       14.36     13.62 o
 -30   3  13        1.76        0.93      9.82 o
 -29   3  13       13.39       -0.83      8.26 o
 -28   3  13       33.29       33.74      8.91 o
 -27   3  13        7.75       14.73      8.13 o
 -26   3  13      677.79      665.57     24.74 o
 -25   3  13      530.26      504.36     17.30 o
 -24   3  13       38.77       43.95      8.33 o
 -23   3  13       72.24       54.69      7.92 o
 -22   3  13      344.57      384.07     23.74 o
 -21   3  13     1157.21     1194.01     22.65 o
 -20   3  13      163.58      142.44      8.19 o
 -19   3  13      800.68      832.00     15.75 o
 -18   3  13      427.73      468.55     12.31 o
 -17   3  13      147.79      162.56      7.24 o
 -16   3  13     2143.79     2168.89     26.77 o
 -15   3  13      131.95      160.80      7.03 o
 -14   3  13       65.60      107.25      5.87 o
 -13   3  13      422.09      419.34     10.29 o
 -12   3  13     3281.87     3211.55     37.32 o
 -11   3  13      966.80     1063.12     13.99 o
 -10   3  13       57.49       47.51      3.46 o
  -9   3  13     3241.07     3423.74     32.31 o
  -8   3  13     1942.49     2146.61     21.95 o
  -7   3  13     1328.92     1760.07     18.70 o
  -6   3  13     1305.02     1254.04     14.63 o
  -5   3  13     2493.24     2525.68     31.23 o
  -4   3  13      382.84      447.40      7.74 o
  -3   3  13       50.75       57.13      3.88 o
  -2   3  13     1008.09     1241.48     14.87 o
   0   3  13      299.88      250.82      6.75 o
   1   3  13      984.54     1189.15     17.69 o
   2   3  13     3086.60     3087.14     30.65 o
   3   3  13     1114.06      967.29     13.69 o
   4   3  13      953.74      931.40     13.32 o
   5   3  13      432.42      500.55     11.45 o
   6   3  13      329.10      319.08      9.55 o
   7   3  13      106.38      151.59      7.65 o
   8   3  13       50.75       69.86      6.13 o
   9   3  13      173.80      204.84      9.33 o
  10   3  13      258.90      237.75     10.24 o
  11   3  13     2146.75     1977.30     30.04 o
  12   3  13      125.24      145.07     10.26 o
  13   3  13        0.72        1.53      6.81 o
  14   3  13        0.03       -1.20      6.81 o
  15   3  13        0.08       -7.12      7.12 o
  16   3  13      165.29      144.97     12.58 o
  17   3  13       85.81       78.00     10,88 o
  18   3  13        6.34       17.31      9.45 o
  19   3  13        1.13       -4.23      9.66 o
  20   3  13        0.59       -8.25      9.17 o
  21   3  13       11.07       27.13     11.04 o
  22   3  13       10.83        9.97     11.37 o
  23   3  13        9.21       13.68     14.44 o
 -33   4  13      237.91      232.55     23.12 o
 -32   4  13        4.31       21.72     14.41 o
 -31   4  13      146.33      149.21     16.99 o
 -30   4  13       19.99       18.21     10.46 o
 -29   4  13        0.03       10.03     11.88 o
 -28   4  13      443.77      570.94     21.58 o
 -27   4  13     1475.54     1672.68     34.65 o
 -26   4  13       26.37       25.12      9.18 o
 -25   4  13     1116.43      947.13     24.46 o
 -24   4  11        3.41        5.70      7.68 o
 -23   4  13       63.14       47.18      9.45 o
 -22   4  13      430.77      466.58     17.36 o
 -21   4  13        0.79        9.16      7.31 o
 -20   4  13       35.18       79.32     12.44 o
 -19   4  13      758.85      639.20     14.34 o
 -18   4  13      118.74      110.08      7.67 o
 -17   4  13       55.86       52.10      6.53 o
 -16   4  13      249.50      214.48     10.56 o
 -15   4  13       28.70       44.31      5.55 o
 -14   4  13       46.69      106.20      6.87 o
 -13   4  13      614.93      679.12     14.38 o
 -12   4  13     1177.19     1219.78     17.53 o
 -11   4  13     1283.63     1172.52     17.04 o
 -10   4  13      148.86      174.34      7.40 o
  -9   4  13      738.76      886.13     14.47 o
  -8   4  13      578.98      514.32     10.82 o
  -7   4  13      298.70      309.34      8.74 o
  -6   4  13     1140.48     1134.77     16.63 o
  -5   4  13     3238.66     3150.67     34.22 o
  -4   4  13      264.82      276.52      8.19 o
  -3   4  13      338.00      410.15      9.66 o
  -2   4  13      972.79      972.80     15.33 o
  -1   4  13       15.14       45.06      4.67 o
   0   4  13     1846.19     2092.39     25.85 o
   1   4  13      390.61      383.56     11.67 o
   2   4  13     1717.82     1741.77     21.04 o
   3   4  13       34.99       51.14      4.86 o
   4   4  13     1228.28     1211.33     18.73 o
   5   4  13      137.23      126.27      7.33 o
   6   4  13      356.16      387.08     11.14 o
   7   4  13      246.78      262.22     10.12 o
   8   4  13      108.41      115.93      7.83 o
   9   4  13      496.97      415.53     13.84 o
  10   4  13      541.78      549.13     15.83 o
  11   4  13        3.89       14.17     11.61 o
  12   4  13       44.76       77.92     10.68 o
  13   4  13      907.67      870.22     20.77 o
  14   4  13      484.34      500.66     16.49 o
  15   4  13       40.00       19.05      8.16 o
  16   4  13       13.66       22.31      9.60 o
  17   4  13       35.51       32.60      9.75 o
  18   4  13      167.61      201.49     14.64 o
  19   4  13        0.35       -6.22      9.60 o
  20   4  13       21.25       21.48     10.82 o
  21   4  13       49.00       42.59     14.34 o
  22   4  13        2.39      -15.32     15.32 o
 -32   5  13      131.91      117.24     22.08 o
 -31   5  13      241.88      220.25     17,62 o
 -30   5  13       23.16       29.74     12.14 o
 -29   5  13       82.04       96.32     13.45 o
 -28   5  13     1190.04     1166.58     40.16 o
 -27   5  13      326.14      305.96     17.71 o
 -26   5  13      225.46      185.27     14.89 o
 -25   5  13       11.82        8.22      8.54 o
 -24   5  13      389.80      448.20     19.22 o
 -23   5  13        4.09        3.21      7.67 o
 -22   5  13       64.66       76.33     10.68 o
 -21   5  13        0.47        1.24      7.53 o
 -20   5  13      184.36      173.18     12.45 o
 -19   5  13     2052.08     1946.25     34.71 o
 -18   5  13        0.93       19.21     10.29 o
 -17   5  13        0.00       -5.46      5.46 o
 -16   5  13     1069.26      968.54     19.30 o
 -15   5  13       85.92       46.44      6.62 o
 -14   5  13      282.26      332.66     12.34 o
 -13   5  13       82.53      138.98      8.55 o
 -12   5  13      618.26      627.76     14.67 o
 -11   5  13        0.51       -3.87      5.75 o
 -10   5  13      426.79      459.08     13.64 o
  -9   5  13     1679.07     1721.21     23.42 o
  -8   5  13        7.88       49.03      7.35 o
  -7   5  13      165.60      205.37      8.57 o
  -6   5  13      558.22      511.96     11.73 o
  -5   5  13     1585.75     1639.18     22.49 o
  -4   5  13      239.69      288.73      9.63 o
  -3   5  13      839.18      738.30     14.03 o
  -2   5  13        2.30       16.48      4.58 o
  -1   5  13      195.24      193.50      8.31 o
   0   5  13        8.43       10.14      4.61 o
   1   5  13        8.11        7.64      4.90 o
   2   5  13      850.11      837.00     16.93 o
   3   5  13      298.54      313.54     11.37 o
   4   5  13        9.48       15.72      5.82 o
   5   5  13      239.49      235.39     11.13 o
   6   5  13     1090.79     1045.82     21.59 o
   7   5  13       46.96       54.13      7.95 o
   8   5  13        0.00       -3.09      6.72 o
   9   5  13      537.24      504.11     23.40 o
  10   5  13      784.92      752.23     21.58 o
  11   5  13        0.01       12.42      8.36 o
  12   5  13      300.38      373.64     19.17 o
  13   5  13       17.47       31.60      9.45 o
  14   5  13       24.09       18.33      9.45 o
  15   5  13        9.22       -2.77      8.87 o
  16   5  13        0.14       -5.28      8.34 o
  17   5  13       94.16      106.11     16.09 o
  18   5  13       83.35       77.94     17.62 o
  19   5  13       12.99       11.58     11.63 o
  20   5  13        0.33       16.91     12.52 o
 -30   6  13       95.52       90.97     14.90 o
 -29   6  13       46.46       51.79     14.23 o
 -28   6  13       90.83       91.50     12.12 o
 -27   6  13       70.51       90.55     13.24 o
 -26   6  13      206.45      213.69     23.49 o
 -25   6  13        1.59       -9.04      9.04 o
 -24   6  13       69.66       77.96     11.12 o
 -23   6  13       30.61       17.31      8.92 o
 -22   6  13       35.43       20.79      9.66 o
 -21   6  13      117.05       87.38     10.86 o
 -20   6  13      640.48      639.68     20.97 o
 -19   6  13      132.56      191.10     17.26 o
 -18   6  13      641.96      672.12     20.69 o
 -17   6  13      206.47      218.84     19.23 o
 -16   6  13       24.80       18.70      6.94 o
 -15   6  13      135.12      128.40      9.47 o
 -14   6  13      309.34      351.71     13.68 o
 -13   6  13      484.25      488.11     14.26 o
 -12   6  13      212.01      242.88     11.70 o
 -11   6  13       24.82       33.21      6.55 o
 -10   6  13      101.27      136.77      9.17 o
  -9   6  13       32.32       23.97      6.33 o
  -8   6  13      254.27      252.15     10.28 o
  -7   6  13      463.36      511.08     13.08 o
  -6   6  13       20.73       55.80      6.55 o
  -5   6  13      114.36      108.90      7.78 o
  -4   6  13       21.19       31.63      6.26 o
  -3   6  13      668.96      623.97     14.36 o
  -2   6  13      266.28      203.12      9.66 o
  -1   6  13       99.58       97.75      7.72 o
   0   6  13        3.63       -4.94      4.94 o
   1   6  13       18.96       16.70      6.19 o
   2   6  13       31.95       36.90      6.81 o
   3   6  13       18.65       19.14      6.70 o
   4   6  13       12.20       16.23      7.19 o
   5   6  13     1090.11     1077.45     23.23 o
   6   6  13      408.04      435.34     15.81 o
   7   6  13        2.83       13.74      7.55 o
   8   6  13        0.99       11.74      7.41 o
   9   6  13        3.78       12.24      8.13 o
  10   6  13        0.76        7.76      7.90 o
  11   6  13     1077.59     1017.47     25.21 o
  12   6  13      140.54      155.41     13.39 o
  13   6  13       27.81       34.09     10.10 o
  14   6  13       45.83       47.75     11.04 o
  15   6  13      256.99      258.63     19.49 o
  16   6  13       22.21       18.72     11.72 o
  17   6  13       12.59       -1.42     11.87 o
  18   6  13       19.82       32.08     14.92 o
 -28   7  13       51.06       79.61     34.50 o
 -27   7  13        0.09       -3.08     10.66 o
 -26   7  13        1.63        5.04     15.63 o
 -25   7  13       18.96        4.55     10.10 o
 -24   7  13        2.69       -4.53      9.79 o
 -23   7  13        6.61       -1.05      9.54 o
 -22   7  13      149.40      157.79     14.01 o
 -21   7  13        5.24        2.01      8.92 o
 -20   7  13        0.38        2.79      8.28 o
 -19   7  13      820.50      898.36     25.04 o
 -18   7  13      302.38      324.82     34.34 o
 -17   7  13      588.08      573.64     20.69 o
 -16   7  13       55.71       92.54     12.17 o
 -15   7  13      583.68      529.39     18.94 o
 -14   7  13       11.95       -3.59      7.12 o
 -13   7  13      316.78      352.83     15.11 o
 -12   7  13      654.73      636.00     26.92 o
 -11   7  13       19.01       24.96      7.60 o
 -10   7  13      228.02      230.65     12.33 o
  -9   7  13      833.70      865.46     18.86 o
  -8   7  13     1132.16     1021.23     21.24 o
  -7   7  13      697.04      654.92     20.63 o
  -6   7  13        0.15       -6.41      6.41 o
  -5   7  13      258.08      241.88     11.37 o
  -4   7  13       69.05       61.63      7.65 o
  -3   7  13       22.33       34.43      7.01 o
  -2   7  13       14.06        4.39      7.22 o
  -1   7  13      119.89      109.85      9.48 o
   0   7  13        0.68        1.81      6.27 o
   1   7  13       43.11       44.51      8.70 o
   2   7  13       20.03       15.36      7.45 o
   3   7  13        6.11       -4.32      7.12 o
   4   7  13      249.52      248.25     13.85 o
   5   7  13       25.43       17.20      8.10 o
   6   7  13      144.98      128.83     16.07 o
   7   7  13        5.87        3.53      8.14 o
   8   7  13      143.83      161.50     12.66 o
   9   7  13      305.92      309.01     16.53 o
  10   7  13      560.37      565.55     23.18 o
  11   7  13       38.92       45.94     12.31 o
  12   7  13       70.70       84.00     13.69 o
  13   7  13      522.71      564.81     25.25 o
  14   7  13      622.16      604.26     25.91 o
  15   7  13       84.44      108.98     15.73 o
  16   7  13        5.45       -1.14     13.07 o
 -24   8  13       13.96        0.28     12.14 o
 -23   8  13        0.00        8.21     14.62 o
 -22   8  13      120.55      142.12     14.73 o
 -21   8  13       24.47       23.32     10.82 o
 -20   8  13        5.91       -2.67     11.15 o
 -19   8  13       28.38       39.04     11.04 o
 -18   8  13      158.28      192.70     15.17 o
 -17   8  13       99.50      121.44     14.00 o
 -16   8  13       71.65       74.57     11.45 o
 -15   8  13      136.03      143.63     18.34 o
 -14   8  13       97.94      108.01     15.47 o
 -13   8  13       32.31       35.03      9.20 o
 -12   8  13       92.16      119.73     11.67 o
 -11   8  13       15.73       10.95      7.85 o
 -10   8  13      179.92      178.69     12.39 o
  -9   8  13      163.23      196.53     12.62 o
  -8   8  13     1259.93     1298.45     26.19 o
  -7   8  13        5.64        3.66      7.75 o
  -6   8  13      693.00      646.66     22.97 o
  -5   8  13      500.16      460.46     17.41 o
  -4   8  13      421.38      417.02     15.68 o
  -3   8  13     1021.49     1027.42     22.93 o
  -2   8  13       10.61       -1.85      9.13 o
  -1   8  13       40.05       48.76     11.21 o
   0   8  13      599.59      489.52     21.16 o
   1   8  13      151.75      166.31     18.72 o
   2   8  13       86.44       89.49     15.62 o
   3   8  13       47.63       42.87     13.62 o
   4   8  13        3.97      -11.24     11.24 o
   5   8  13       39.18       49.73     14.41 o
   6   8  13      118.83       99.58     17.22 o
   7   8  13      278.14      288.99     23.43 o
   8   8  13      310.17      315.75     24.93 o
   9   8  13       80.84       67.02     16.99 o
  10   8  13      311.14      308.27     34.50 o
  11   8  13        0.80        9.57     15.11 o
  12   8  13      121.05      118.27     34.13 o
  13   8  13       15.77       50.42     34.50 o
 -19   9  13       39.22       22.15     17.87 o
 -18   9  13      188.81      230.72     49.38 o
 -17   9  13      319.40      363.76     29.43 o
 -16   9  13       29.67       31.26     15.78 o
 -15   9  13       80.05      100.44     19.98 o
 -14   9  13      109.97      146.02     21.01 o
 -13   9  13      535.51      500.78     32.26 o
 -12   9  13       31.22       58.85     16.99 o
 -11   9  13      718.58      745.37     29.42 o
 -10   9  13       39.00       42.08     13.55 o
  -9   9  13       98.81      117.86     25.66 o
  -8   9  13      833.18      839.69     31.01 o
  -7   9  13       55.78       74.61     16.38 o
  -6   9  13      170.45      202.01     18.97 o
  -5   9  13       25.73       37.85     13.62 o
  -4   9  13       20.47       30.28     18.57 o
  -3   9  13        5.17        2.65     26.54 o
  -2   9  13      113.75      110.39     23.88 o
  -1   9  13        0.29      -13.65     13.65 o
   0   9  13       35.73       21.23     16.58 o
   1   9  13       30.92       23.10     14.41 o
   2   9  13       19.50       -0.61     14.06 o
   3   9  13        0.87        8.35     14.80 o
   4   9  13        0.06      -12.45     15.44 o
   5   9  13        6.21       -8.01     13.49 o
   6   9  13       64.76       59.18     17.96 o
   7   9  13      146.31      157.59     36.67 o
   8   9  13       28.27       24.41     31.84 o
 -12  10  13       32.52       68.99     34.50 o
 -11  10  13       46.97       56.01     26.07 o
 -10  10  13      129.53      133.09     21.01 o
  -9  10  13       33.94       63.87     16.63 o
  -8  10  13      431.13      434.57     29.45 o
  -7  10  13       31.86       51.86     17.87 o
  -6  10  13       59.25       31.45     18.48 o
  -5  10  13       17.07       14.59     18.48 o
  -4  10  13      137.50      153.92     26.07 o
  -3  10  13        2.97       35.03     18.48 o
  -2  10  13       55.34       23.38     19.64 o
  -1  10  13       29.61       18.58     29.19 o
 -36   0  14       13.06       -4.78     17.66 o
 -35   0  14       36.75       49.69     20.39 o
 -34   0  14        0.04       -1.82     16.04 o
 -33   0  14        4.07        3.98     14.66 o
 -32   0  14       36.29       34.79     26.54 o
 -31   0  14      387.11      364.89     29.92 o
 -30   0  14      319.94      290.33     38.49 o
 -29   0  14        8.84       31.31     13.25 o
 -28   0  14      527.39      510.49     71.68 o
 -27   0  14        1.55       -9.19     11.25 o
 -26   0  14       66.47      111.68     17.17 o
 -25   0  14     1272.37     1298.37     32.15 o
 -24   0  14     8148.88     7839.68    117.72 o
 -23   0  14     1099.19      996.90     24.32 o
 -22   0  14        0.86       -6.38      6.38 o
 -21   0  14     4570.03     3804.15     55.94 o
 -20   0  14       17.78        4.18      5.27 o
 -19   0  14     1097.81     1021.23     22.13 o
 -18   0  14      159.38      159.68      9.96 o
 -17   0  14     4380.14     4207.21     51.39 o
 -16   0  14        0.14       11.80      4.66 o
 -15   0  14      564.57      531.23     14.43 o
 -14   0  14     2366.96     3036.04     43.58 o
 -13   0  14     3698.84     4055.27     54.46 o
 -12   0  14      568.34      822.88     16.66 o
 -11   0  14     3492.90     4787.85     70.20 o
 -10   0  14     4200.33     4596.63     57.89 o
  -9   0  14     3847.26     4835.37     60.24 o
  -8   0  14      890.38     1261.76     21.87 o
  -7   0  14    11937.03    14705.23    168.71 o
  -6   0  14     1556.19     1939.50     31.51 o
  -5   0  14      501.36      501.50      9.97 o
  -4   0  14     2114.27     2534.47     35.58 o
  -3   0  14     1568.10     1467.78     18.84 o
  -2   0  14     4265.59     4635.10     56.48 o
  -1   0  14     7402.01     8623.69    101.65 o
   0   0  14     8805.07    10635.00    123.72 o
   1   0  14     1956.70     2322.33     31.99 o
   2   0  14     1046.26     1191.99     19.76 o
   3   0  14      148.45       75.78      5.56 o
   4   0  14       65.67      150.97      7.41 o
   5   0  14      132.63      156.85      8.05 o
   6   0  14      377.93      390.80     11.66 o
   7   0  14       63.25       33.76      5.56 o
   8   0  14     1546.02     1564.70     29.94 o
   9   0  14     3633.27     3356.76     57.75 o
  10   0  14     1764.79     1511.53     39.25 o
  11   0  14       29.76       46.31     10.13 o
  12   0  14      216.84      243.29     19.81 o
  13   0  14      693.03      731.92     24.83 o
  14   0  14      928.26      844.14     27.26 o
  15   0  14      127.43       92.44     13.24 o
  16   0  14      742.41      660.64     26.38 o
  17   0  14      113.40      136.99     15.51 o
  18   0  14        3.22        0.18     13.98 o
  19   0  14      173.11      225.34     23.54 o
  20   0  14       54.52       40.22     17.17 o
  21   0  14       64.18       65.58     19.11 o
  22   0  14      285.72      377.42     32.40 o
  23   0  14      303.75      400.61     43.79 o
 -36   1  14      109.83      161.43     18.20 o
 -35   1  14       78.26       67.88     14.53 o
 -34   1  14       10.54       16.29     11.57 o
 -33   1  14        0.06        4.40     10.90 o
 -32   1  14       36.84       47.93     14.55 o
 -31   1  14        0.60       -0.59     10.34 o
 -30   1  14      130.69      147.16     14.64 o
 -29   1  14        7.50        3.98      9.01 o
 -28   1  14       11.66       -8.24      8.24 o
 -27   1  14      635.42      621.89     19.16 o
 -26   1  14       59.62       66.14     12.80 o
 -25   1  14      160.06      133.24      9.47 o
 -24   1  14      841.30      829.03     16.87 o
 -23   1  14      136.64      166.48      8.85 o
 -22   1  14        8.33       11.23      5.38 o
 -21   1  14      262.38      265.94     10.02 o
 -20   1  14        9.69       14.49      4.14 o
 -19   1  14      589.80      682.98     12.68 o
 -18   1  14        3.38        4.32      3.49 o
 -17   1  14        0.31        5.35      3.35 o
 -16   1  14      152.35      183.19      6.80 o
 -15   1  14      434.75      523.36     24.19 o
 -14   1  14      249.44      183.86      6.16 o
 -13   1  14       98.14      350.10     14.28 o
 -12   1  14     2198.68     2358.46     24.07 o
 -11   1  14     1118.87     1431.52     24.65 o
 -10   1  14     1418.19     1515.30     16.43 o
  -9   1  14      244.42      272.32      5.57 o
  -8   1  14      353.51      482.32     26.85 o
  -7   1  14      447.03      416.19      7.50 o
  -6   1  14      469.93      483.18      8.16 o
  -5   1  14     1495.45     1706.90     19.06 o
  -4   1  14      203.75      275.94     14.32 o
  -3   1  14      767.15      711.39      8.88 o
  -2   1  14      376.67      533.81      7.66 o
  -1   1  14     2676.21     2790.81     26.19 o
   0   1  14      406.10      404.03      8.16 o
   1   1  14       15.55       45.23      3.13 o
   2   1  14     1909.68     2306.49     22.92 o
   3   1  14      472.86      653.36     18.07 o
   4   1  14     1182.18     1337.29     15.81 o
   5   1  14        0.00        4.68      2.71 o
   6   1  14      227.87      301.28      7.61 o
   7   1  14        3.16       19.54      4.12 o
   8   1  14       34.85      106.66     16.77 o
   9   1  14      323.34      350.50     10.35 o
  10   1  14        4.38       10.69      6.33 o
  11   1  14       72.14       47.11      6.92 o
  12   1  14     1652.63     1478.58     29.26 o
  13   1  14      252.15      238.91     12.16 o
  14   1  14      126.97      127.20      9.63 o
  15   1  14       13.47       33.69      7.90 o
  16   1  14        0.38       -6.79      7.68 o
  17   1  14      476.20      506.26     19.13 o
  18   1  14      155.90      167.95     13.48 o
  19   1  14       19.41       18.74      9.13 o
  20   1  14       45.65       52.87     12.34 o
  21   1  14        5.04        2.80     11.21 o
  22   1  14        6.99       41.69     12.77 o
  23   1  14        9.22       16.76     12.77 o
 -35   2  14        0.00      -10.92     10.92 o
 -34   2  14       15.17       16.16     11.72 o
 -33   2  14       27.28       21.41     11.95 o
 -32   2  14       43.95       51.42     12.52 o
 -31   2  14        3.05        7.19     10.56 o
 -30   2  14        1.43       -2.11      8.46 o
 -29   2  14        0.70        2.11      9.51 o
 -28   2  14      149.47      148.86     11.70 o
 -27   2  14       93.51       65.66      9.03 o
 -26   2  14      711.14      604.88     18.00 o
 -25   2  14      455.09      464.88     15.69 o
 -24   2  14     2621.10     2478.25     38.55 o
 -23   2  14      304.88      339.44     13.86 o
 -22   2  14      693.06      708.60     15.88 o
 -21   2  14      764.84      800.10     15.59 o
 -20   2  14      910.31      857.33     16.00 o
 -19   2  14     1047.24     1086.29     17.55 o
 -18   2  14       81.82       80.97      6.02 o
 -17   2  14      272.74      233.91      7.21 o
 -16   2  14     3588.81     3386.31     32.86 o
 -15   2  14      283.09      291.28      7.87 o
 -14   2  14      978.52     1224.47     20.14 o
 -13   2  14      336.08      413.22      7.87 o
 -12   2  14       42.03       29.45      3.29 o
 -11   2  14      260.49      353.91      7.25 o
 -10   2  14      397.13      427.98      9.66 o
  -9   2  14      535.59      568.11      8.74 o
  -8   2  14     5566.46     6318.38     78.31 o
  -7   2  14      468.67      710.70      9.79 o
  -6   2  14     1028.09     1269.45     17.46 o
  -5   2  14      603.68      336.95      6.22 o
  -4   2  14      120.89       43.60      2.69 o
  -3   2  14     7860.82     7805.76     65.91 o
  -2   2  14     1374.27     1380.13     15.22 o
  -1   2  14       71.90      104.75      4.40 o
   0   2  14     2248.35     2673.53     26.14 o
   1   2  14       79.25       74.13      4.27 o
   2   2  14      586.84      780.43     11.24 o
   3   2  14      148.13      139.39      5.57 o
   4   2  14        2.26       16.36      3.06 o
   5   2  14      307.11      406.94      8.47 o
   6   2  14      397.70      442.44     10.43 o
   7   2  14        4.80       10.25      4.09 o
   8   2  14      110.13       72.51      5.94 o
   9   2  14       42.00       60.74      6.06 o
  10   2  14       43.87       32.09      5.55 o
  11   2  14        0.40        7.82      5.38 o
  12   2  14        6.31       28.59      7.52 o
  13   2  14      126.97      176.18     11.73 o
  14   2  14       24.54       17.88      7.68 o
  15   2  14      111.23      106.38     10.52 o
  16   2  14       19.70       13.87      8.89 o
  17   2  14      118.27      102.66     11.77 o
  18   2  14      249.64      257.86     16.30 o
  19   2  14       71.52       86.57     11.98 o
  20   2  14       22.35        7.22      9.87 o
  21   2  14       24.30       19.04     10.88 o
  22   2  14        4.64        4.96     12.14 o
  23   2  14       31.52       33.36     15.28 o
 -34   3  14       12.92       17.09     12.80 o
 -33   3  14       47.79       31.06     15.17 o
 -32   3  14       18.97        0.41     12.23 o
 -31   3  14       35.10       52.63     14.41 o
 -30   3  14       14.14       20.68     10.98 o
 -29   3  14       81.55       82.73     11.51 o
 -28   3  14     1270.63     1267.86     31.40 o
 -27   3  14      253.11      196.91     13.03 o
 -26   3  14      235.80      181.04     12.46 o
 -25   3  14       31.35       46.74      8.36 o
 -24   3  14        1.36       -5.74      6.81 o
 -23   3  14      368.40      350.73     14.89 o
 -22   3  14      860.51      767.72     18.73 o
 -21   3  14      125.87      145.67      8.37 o
 -20   3  14      895.84      829.70     17.07 o
 -19   3  14      636.71      642.95     13.37 o
 -18   3  14        1.35        4.51      4.14 o
 -17   3  14      833.92      925.96     15.74 o
 -16   3  14      499.60      488.86     10.98 o
 -15   3  14     1692.91     1599.09     21.17 o
 -14   3  14     2748.92     3041.64     36.26 o
 -13   3  14      603.19      812.69     22.21 o
 -12   3  14     2200.36     2313.85     24.54 o
 -11   3  14      318.91      309.32     11.79 o
 -10   3  14       72.17      165.78      5.51 o
  -9   3  14       42.56       61.39      3.92 o
  -8   3  14     6326.06     6332.15     55.32 o
  -7   3  14     1133.19     1383.21     19.28 o
  -6   3  14      374.75      420.76      8.29 o
  -5   3  14     2083.75     2110.57     21.94 o
  -4   3  14      533.67      869.59     11.70 o
  -3   3  14        7.69       28.70      3.18 o
  -2   3  14      161.06      174.65      5.72 o
  -1   3  14      732.10      889.08     12.39 o
   0   3  14      280.50      318.41      7.53 o
   1   3  14      969.23     1117.15     14.73 o
   2   3  14       20.68       37.76      4.02 o
   3   3  14      507.76      547.22     10.06 o
   4   3  14        5.86        3.37      3.78 o
   5   3  14      236.02      248.70      9.23 o
   6   3  14      505.27      476.45     11.67 o
   7   3  14      721.32      675.75     14.03 o
   8   3  14      256.05      301.58     10.68 o
   9   3  14     1007.77      987.67     18.07 o
  10   3  14       13.46       17.75      6.06 o
  11   3  14     1746.81     1636.67     27.51 o
  12   3  14       42.32       32.02      7.53 o
  13   3  14     1450.71     1353.10     23.23 o
  14   3  14      283.79      232.06     13.60 o
  15   3  14        0.50       10.30      8.73 o
  16   3  14       19.46       10.81      8.10 o
  17   3  14        0.02        4.71      9.49 o
  18   3  14      241.47      258.06     16.36 o
  19   3  14      153.16      150.37     13.79 o
  20   3  14       35.68       35.61     11.04 o
  21   3  14        0.03       -0.06     11.68 o
  22   3  14        1.13        1.18     13.12 o
 -33   4  14       65.23       67.14     16.29 o
 -32   4  14       31.32       34.79     16.17 o
 -31   4  14      144.81      186.66     15.63 o
 -30   4  14      301.00      297.27     18.02 o
 -29   4  14        8.19        8.23     10.06 o
 -28   4  14     1038.59     1009.85     27.03 o
 -27   4  14      230.75      254.34     16.28 o
 -26   4  14        0.01       -4.61      8.68 o
 -25   4  14        3.52        8.32     10.84 o
 -24   4  14      147.90      133.01     11.98 o
 -23   4  14      148.32      147.15     12.16 o
 -22   4  14      129.13       83.18     10.04 o
 -21   4  14     1809.46     1692.25     37.85 o
 -20   4  14       39.79       83.80      7.62 o
 -19   4  14      931.42      986.44     22.97 o
 -18   4  14       20.65       22.35      5.70 o
 -17   4  14      121.38      108.69      7.54 o
 -16   4  14       44.58       45.12      5.70 o
 -15   4  14       16.66        9.89      4.74 o
 -14   4  14     1358.67     1375.29     21.69 o
 -13   4  14        0.50       17.28      4.41 o
 -12   4  14      154.05      155.27      7.12 o
 -11   4  14      719.42      719.73     13.11 o
 -10   4  14      190.66      188.00      7.50 o
  -9   4  14     2281.24     2132.48     25.58 o
  -8   4  14       26.20       22.95      8.08 o
  -7   4  14       12.86       13.66      4.31 o
  -6   4  14      262.45      198.90      7.64 o
  -5   4  14      361.06      397.85      9.89 o
  -4   4  14      164.05      208.83     11.81 o
  -3   4  14     3392.81     3242.17     35.20 o
  -2   4  14        2.73        3.35      3.63 o
  -1   4  14      525.59      647.78     12.29 o
   0   4  14     1424.45     1382.01     19.26 o
   1   4  14        0.91        1.53      4.05 o
   2   4  14        2.63       21.72      4.48 o
   3   4  14     1396.03     1279.05     19.25 o
   4   4  14      926.11      856.65     15.40 o
   5   4  14      356.00      405.06     11.51 o
   6   4  14     2396.64     2271.24     29.16 o
   7   4  14      232.24      233.95     10.08 o
   8   4  14        0.21       -5.06      5.91 o
   9   4  14       31.97       10.35      6.41 o
  10   4  14      986.69     1021.71     23.76 o
  11   4  14        0.33        2.66      6.81 o
  12   4  14      129.00      117.56     10.39 o
  13   4  14      167.30      179.50     11.82 o
  14   4  14      247.60      292.94     14.24 o
  15   4  14      440.24      444.17     25.84 o
  16   4  14      263.10      236.82     15.25 o
  17   4  14       21.80       18.34      9.60 o
  18   4  14      269.12      297.48     17.57 o
  19   4  14       52.43       40.12     11.85 o
  20   4  14       12.27       11.01     12.12 o
  21   4  14       52.30       44.90     16.79 o
 -32   5  14      235.93      297.84     31.11 o
 -31   5  14       20.07       28.87     11.98 o
 -30   5  14      307.77      371.15     20.63 o
 -29   5  14        4.16       21.39     11.06 o
 -28   5  14      161.71      176.55     24.54 o
 -27   5  14       28.26       43.14     10.20 o
 -26   5  14        0.36        5.56      9.45 o
 -25   5  14        0.65        3.23      8.15 o
 -24   5  14        0.13        2.21      8.36 o
 -23   5  14        9.65       17.42      8.36 o
 -22   5  14       19.79       31.35      8.46 o
 -21   5  14      686.13      633.63     19.81 o
 -20   5  14        5.78       40.34     11.20 o
 -19   5  14      197.50      243.92     14.08 o
 -18   5  14     1852.99     1926.92     29.95 o
 -17   5  14      225.43      238.29     10.86 o
 -16   5  14     1114.97     1167.98     21.88 o
 -15   5  14        9.39        9.40      5.55 o
 -14   5  14      147.63      147.58      9.00 o
 -13   5  14     1071.34     1016.78     19.23 o
 -12   5  14        6.53        6.22      5.02 o
 -11   5  14        2.64        4.30      4.95 o
 -10   5  14      228.40      217.05      8.77 o
  -9   5  14       49.94       86.11      6.40 o
  -8   5  14     2161.74     2237.82     28.06 o
  -7   5  14        8.27        5.78      4.67 o
  -6   5  14       29.54       46.91      5.61 o
  -5   5  14        6.11       12.95      5.59 o
  -4   5  14       96.11       88.22      6.39 o
  -3   5  14        4.22        1.93      4.51 o
  -2   5  14      370.97      377.33     10.78 o
  -1   5  14      369.88      405.40     10.87 o
   0   5  14       40.36       53.89      5.87 o
   1   5  14      162.58      186.34      8.77 o
   2   5  14     1076.00     1158.91     20.85 o
   3   5  14      462.34      460.00     17.61 o
   4   5  14      141.41      159.03     10.68 o
   5   5  14      175.50      177.57      9.90 o
   6   5  14       65.38       50.18     13.24 o
   7   5  14      485.27      496.20     16.42 o
   8   5  14      124.17      109.57     10.26 o
   9   5  14      383.86      391.12     15.20 o
  10   5  14      574.11      596.51     18.70 o
  11   5  14      524.68      481.98     17.63 o
  12   5  14      249.60      275.90     15.29 o
  13   5  14      363.47      333.34     16.78 o
  14   5  14       53.07       55.26     10.28 o
  15   5  14        2.54       -3.65     10.51 o
  16   5  14        9.74       -8.33     11.00 o
  17   5  14       93.68       69.16     14.70 o
  18   5  14       13.62       38.80     14.70 o
  19   5  14        0.09       10.71     17.49 o
 -30   6  14      116.45      160.42     16.39 o
 -29   6  14        3.87       12.02     11.15 o
 -28   6  14        6.25        7.69     10.72 o
 -27   6  14      564.18      611.65     23.86 o
 -26   6  14      186.57      206.65     15.58 o
 -25   6  14       31.64       69.55     11.66 o
 -24   6  14      273.65      297.24     20.44 o
 -23   6  14        0.28       -1.74      8.09 o
 -22   6  14        4.83       -5.56      8.76 o
 -21   6  14      108.11       94.38     11.65 o
 -20   6  14      496.13      486.31     18.69 o
 -19   6  14      571.79      543.39     19.19 o
 -18   6  14        6.04        3.97      9.42 o
 -17   6  14      138.16      116.62      9.74 o
 -16   6  14        0.71        7.97      7.12 o
 -15   6  14        3.31        4.48      6.47 o
 -14   6  14      310.49      306.90     12.62 o
 -13   6  14     2288.96     2208.07     32.92 o
 -12   6  14      417.36      450.63     14.86 o
 -11   6  14     1083.76     1080.09     23.78 o
 -10   6  14      426.70      422.58     13.66 o
  -9   6  14        3.98        4.57      6.19 o
  -8   6  14     1743.61     1757.57     25.16 o
  -7   6  14        4.35        5.34      5.67 o
  -6   6  14       20.04       46.04      6.70 o
  -5   6  14     1848.17     1776.71     28.71 o
  -4   6  14        7.33       21.92      7.70 o
  -3   6  14     4411.07     4301.89     47.84 o
  -2   6  14      461.72      403.89     12.58 o
  -1   6  14        4.19       -6.43      6.43 o
   0   6  14        6.73        4.25      5.78 o
   1   6  14      415.72      422.20     13.77 o
   2   6  14      229.50      223.85     11.48 o
   3   6  14        2.25       -5.58      5.58 o
   4   6  14        8.19        3.25      8.02 o
   5   6  14      138.63      140.86     11.96 o
   6   6  14       17.47       24.90      8.10 o
   7   6  14        3.11        8.55     11.47 o
   8   6  14     1505.94     1563.16     30.34 o
   9   6  14       93.10      107.03     11.26 o
  10   6  14      105.28      108.56     14.17 o
  11   6  14       74.25       92.19     12.97 o
  12   6  14       24.40       24.22     13.41 o
  13   6  14        3.41        4.16      9.99 o
  14   6  14       24.90       57.25     13.28 o
  15   6  14       10.13        5.26     10.92 o
  16   6  14        6.59       -7.79     11.15 o
  17   6  14       53.84       45.11     15.51 o
 -28   7  14        1.72        3.50     46.44 o
 -27   7  14      147.13      146.83     25.30 o
 -26   7  14        8.99       -4.11     10.54 o
 -25   7  14        3.33       -8.96      8.96 o
 -24   7  14      134.43      141.12     16.41 o
 -23   7  14        1.24       -6.46      9.75 o
 -22   7  14        8.34       -0.60      9.48 o
 -21   7  14      254.69      256.98     16.34 o
 -20   7  14       79.36       75.21     11.52 o
 -19   7  14     1767.63     1775.70     41.52 o
 -18   7  14      247.60      234.19     23.68 o
 -17   7  14       67.24       68.53     10.88 o
 -16   7  14      454.37      466.87     20.67 o
 -15   7  14      454.40      478.68     17.00 o
 -14   7  14       50.17       45.00      8.86 o
 -13   7  14       83.31      121.44     10.63 o
 -12   7  14        0.47        8.59      7.91 o
 -11   7  14        0.03       -3.12      6.37 o
 -10   7  14       24.81       27.61      7.43 o
  -9   7  14      263.72      263.13     12.51 o
  -8   7  14        4.71        6.64      6.92 o
  -7   7  14      348.28      357.94     14.31 o
  -6   7  14      132.70      168.03     14.37 o
  -5   7  14       58.02       61.59      7.83 o
  -4   7  14      331.80      343.05     12.96 o
  -3   7  14       93.58      106.56      8.58 o
  -2   7  14       16.31       24.97      6.97 o
  -1   7  14       68.99       48.95      8.29 o
   0   7  14        5.35       -5.62      6.65 o
   1   7  14      136.51      171.32     13.15 o
   2   7  14      116.09      119.10     16.00 o
   3   7  14      157.58      133.82     12.93 o
   4   7  14      120.00      162.52     24.90 o
   5   7  14      208.78      231.54     15.73 o
   6   7  14      248.50      282.27     19.92 o
   7   7  14       56.61       62.60     11.21 o
   8   7  14      108.50      122.02     13.69 o
   9   7  14       51.20       79.10     15.94 o
  10   7  14        0.92       -3.07     10.12 o
  11   7  14      129.25      127.91     16.85 o
  12   7  14       93.24       76.58     13.51 o
  13   7  14      142.58      159.41     17.18 o
  14   7  14       91.10      113.35     15.68 o
  15   7  14       91.07       78.97     15.79 o
 -24   8  14        3.24      -14.25     14.25 o
 -23   8  14       32.37       38.51     14.92 o
 -22   8  14      165.62      160.08     19.07 o
 -21   8  14       90.63       64.21     14.92 o
 -20   8  14      153.76      152.72     17.13 o
 -19   8  14      296.36      332.70     18.94 o
 -18   8  14      579.60      587.40     26.81 o
 -17   8  14       43.63       38.11     10.78 o
 -16   8  14      141.92      135.22     13.40 o
 -15   8  14       19.32       22.21      9.96 o
 -14   8  14      125.62      103.13     14.67 o
 -13   8  14      203.13      196.36     15.13 o
 -12   8  14        7.37       20.14      9.26 o
 -11   8  14       16.69       27.16      9.75 o
 -10   8  14       24.37       12.02      9.21 o
  -9   8  14      131.11      133.76     12.83 o
  -8   8  14      382.13      406.85     29.13 o
  -7   8  14      270.94      266.62     16.00 o
  -6   8  14      373.55      369.30     17.56 o
  -5   8  14       79.63       56.22     10.28 o
  -4   8  14        8.94       10.47      9.04 o
  -3   8  14        4.90       17.20      9.09 o
  -2   8  14      163.51      159.91     14.42 o
  -1   8  14       44.91       45.33     10.69 o
   0   8  14        5.96      -10.34     10.34 o
   1   8  14        3.01       -7.79     11.48 o
   2   8  14       93.19       83.23     15.17 o
   3   8  14       54.30       32.05     14.06 o
   4   8  14      211.13      212.10     20.67 o
   5   8  14       51.35       54.95     15.11 o
   6   8  14      318.16      341.27     25.24 o
   7   8  14      146.99      171.42     35.40 o
   8   8  14       41.21        7.76     14.06 o
   9   8  14        5.19       -2.02     14.41 o
  10   8  14      328.41      252.36     23.77 o
  11   8  14      324.40      389.02     28.51 o
  12   8  14      210.40      209.66     45.12 o
 -19   9  14        8.03       -0.42     16.55 o
 -18   9  14      202.26      195.78     23.91 o
 -17   9  14      141.24      150.70     31.77 o
 -16   9  14        3.98        0.80     29.83 o
 -15   9  14      468.12      593.08     34.94 o
 -14   9  14        4.83        3.73     15.11 o
 -13   9  14      298.77      296.29     26.15 o
 -12   9  14     1160.29     1146.76     35.47 o
 -11   9  14       13.42       40.29     13.88 o
 -10   9  14      342.78      330.03     22.90 o
  -9   9  14       89.54      120.00     21.83 o
  -8   9  14       80.02      126.12     17.03 o
  -7   9  14     1244.50     1199.90     59.81 o
  -6   9  14       56.75       34.02     12.13 o
  -5   9  14       59.46       46.51     17.17 o
  -4   9  14        2.74        5.31     26.54 o
  -3   9  14      226.35      201.40     24.87 o
  -2   9  14        9.66       23.88     17.17 o
  -1   9  14       57.43       81.55     18.48 o
   0   9  14        1.85      -11.77     13.94 o
   1   9  14       30.80       46.17     16.38 o
   2   9  14        0.12        0.29     29.33 o
   3   9  14      583.19      566.56     30.42 o
   4   9  14        6.56       -7.98     16.27 o
   5   9  14        6.85        1.24     15.30 o
   6   9  14      169.02      178.07     27.58 o
   7   9  14       66.35       18.82     20.39 o
 -11  10  14       12.35       18.57     29.19 o
 -10  10  14        6.06       23.62     23.08 o
  -9  10  14      216.60      235.40     21.55 o
  -8  10  14       56.56       74.98     18.26 o
  -7  10  14      133.07      173.63     30.52 o
  -6  10  14        9.86       -7.96     16.58 o
  -5  10  14      169.28      125.34     24.18 o
  -4  10  14        2.16       12.34     18.48 o
  -3  10  14       39.21       34.50     31.84 o
  -2  10  14        3.63       13.27     31.84 o
 -36   1  15      182.45      269.76     22.00 o
 -35   1  15        0.09        5.79     11.72 o
 -34   1  15       70.25       60.13     13.60 o
 -33   1  15       21.48       40.82     12.31 o
 -32   1  15       48.72       44.48     11.93 o
 -31   1  15       17.11       13.94     10.16 o
 -30   1  15      251.67      192.71     18.77 o
 -29   1  15       49.50       43.68     11.84 o
 -28   1  15      180.34      139.35     13.30 o
 -27   1  15        1.32        3.12      7.00 o
 -26   1  15        0.01       13.88      7.08 o
 -25   1  15      172.68      175.95     11.31 o
 -24   1  15      744.17      681.18     16.18 o
 -23   1  15      256.62      288.15     10.69 o
 -22   1  15     2006.14     1743.89     24.86 o
 -21   1  15      200.38      194.74      8.82 o
 -20   1  15       25.54       24.89      4.53 o
 -19   1  15      731.40      744.94     13.25 o
 -18   1  15        5.15        3.35      3.42 o
 -17   1  15     1454.91     1244.92     17.84 o
 -16   1  15      952.24      832.42     12.59 o
 -15   1  15     4704.11     4650.91     46.75 o
 -14   1  15       29.57       54.04      4.14 o
 -13   1  15     2523.83     2742.86     27.97 o
 -12   1  15     4245.99     4758.83     43.27 o
 -11   1  15        8.66       21.84      3.68 o
 -10   1  15     8009.46     8461.13     71.66 o
  -9   1  15     1307.58     1188.99     13.51 o
  -8   1  15     5843.52     6734.20     61.95 o
  -7   1  15     2582.03     2861.40     29.16 o
  -6   1  15        9.87       37.91      3.34 o
  -5   1  15      196.81      180.44      5.30 o
  -4   1  15     2433.11     2837.01     29.00 o
  -3   1  15     2630.03     3268.94     29.84 o
  -2   1  15     1060.48      886.48     12.56 o
  -1   1  15     1271.37     1204.84     13.74 o
   0   1  15      190.55      350.05      8.53 o
   1   1  15     3675.97     3512.85     32.55 o
   2   1  15      235.58      177.91      6.52 o
   3   1  15     1050.47     1226.75     16.32 o
   4   1  15      172.63      178.52      6.00 o
   5   1  15      456.27      359.19      8.08 o
   6   1  15      978.86      986.74     13.79 o
   7   1  15       85.82      141.57      7.29 o
   8   1  15        5.53        7.79      4.50 o
   9   1  15      857.23      919.99     16.44 o
  10   1  15      499.50      415.88     13.04 o
  11   1  15     4271.58     4120.98     50.26 o
  12   1  15      197.38      199.43     10.88 o
  13   1  15      109.67      113.72      9.35 o
  14   1  15        0.06       12.48      9.38 o
  15   1  15      168.63      189.80     11.79 o
  16   1  15      341.73      351.92     16.83 o
  17   1  15       32.97       34.66      9.98 o
  18   1  15       13.02       21.99      9.26 o
  19   1  15       23.76        9.87      9.63 o
  20   1  15      155.92      166.02     18.43 o
  21   1  15       77.62       92.46     27.58 o
  22   1  15        1.89       16.41     12.64 o
 -35   2  15      210.41      239.84     20.13 o
 -34   2  15        0.74      -10.69     10.69 o
 -33   2  15        6.14       10.17     10.92 o
 -32   2  15       47.40       60.06     12.77 o
 -31   2  15       25.64       33.59     10.92 o
 -30   2  15        2.84       -7.55      7.55 o
 -29   2  15      102.08       97.23     11.17 o
 -28   2  15       38.95       26.54      8.16 o
 -27   2  15        0.00       -4.75      7.10 o
 -26   2  15        1.95       -0.19      6.98 o
 -25   2  15      791.83      754.83     19.41 o
 -24   2  15      753.45      746.70     20.98 o
 -23   2  15      250.51      215.89      9.87 o
 -22   2  15     1626.16     1530.35     22.27 o
 -21   2  15      540.47      501.73     12.84 o
 -20   2  15     1354.92     1347.42     20.72 o
 -19   2  15     1649.87     1639.02     22.91 o
 -18   2  15       19.55       27.85      4.32 o
 -17   2  15     2455.62     2222.19     25.47 o
 -16   2  15      654.05      673.88     14.11 o
 -15   2  15      178.79      141.47      6.60 o
 -14   2  15      641.28      584.93     10.39 o
 -13   2  15      196.49      262.66      7.63 o
 -12   2  15      102.13      118.86      4.92 o
 -11   2  15     2282.39     2315.14     23.59 o
 -10   2  15     8287.06     8614.69     73.12 o
  -9   2  15     2546.01     2118.83     21.46 o
  -8   2  15      296.24      330.71      6.56 o
  -7   2  15     1775.10     2103.25     21.17 o
  -6   2  15     3979.06     3668.99     33.42 o
  -5   2  15      994.46      904.18     11.17 o
  -4   2  15        3.03        6.56      2.41 o
  -3   2  15     2704.27     2820.31     26.87 o
  -2   2  15        5.98        8.18      2.41 o
  -1   2  15       93.84      142.06      5.03 o
   0   2  15     3551.26     4378.81     39.88 o
   1   2  15      107.62       64.94      4.15 o
   2   2  15      670.74      542.15      9.66 o
   3   2  15      113.09      116.79      6.15 o
   4   2  15      414.28      433.66      8.84 o
   5   2  15        0.93        4.06      3.36 o
   6   2  15      600.49      568.58     12.07 o
   7   2  15      173.29      139.64      7.20 o
   8   2  15      295.41      343.46     10.54 o
   9   2  15     1663.64     1555.34     22.70 o
  10   2  15     1162.43     1126.88     19.22 o
  11   2  15      322.28      328.20     17.61 o
  12   2  15       23.20       27.46      7.91 o
  13   2  15      335.39      353.59     15.16 o
  14   2  15       27.62       19.46      7.84 o
  15   2  15       36.59       25.34      8.46 o
  16   2  15      115.80       96.16     10.96 o
  17   2  15      345.59      369.36     18.47 o
  18   2  15        0.13       19.19      9.75 o
  19   2  15      168.79      170.95     14.51 o
  20   2  15      149.83      169.21     15.59 o
  21   2  15        4.82        4.45     10.74 o
  22   2  15        0.72       26.44     14.41 o
 -34   3  15       64.06       53.51     13.60 o
 -33   3  15       14.96        9.37     13.94 o
 -32   3  15       79.73       51.07     14.70 o
 -31   3  15        1.93       29.14     13.10 o
 -30   3  15       17.32        3.02      8.92 o
 -29   3  15       42.60       33.35      9.91 o
 -28   3  15      573.42      638.25     21.37 o
 -27   3  15      184.99      190.03     14.49 o
 -26   3  15      446.00      545.07     17.84 o
 -25   3  15      193.79      199.40     12.16 o
 -24   3  15      113.80       90.04      9.16 o
 -23   3  15      177.92      161.47     10.67 o
 -22   3  15       54.61       64.56      8.56 o
 -21   3  15      282.26      278.75     10.62 o
 -20   3  15       70.75      108.88      7.29 o
 -19   3  15      133.19      163.21      8.14 o
 -18   3  15       30.23       21.76      4.90 o
 -17   3  15     2402.23     2280.04     28.06 o
 -16   3  15      328.63      302.26      9.23 o
 -15   3  15     1989.20     1912.45     22.08 o
 -14   3  15      883.97      773.17     12.37 o
 -13   3  15     6503.46     6812.41     60.65 o
 -12   3  15     2028.20     2069.21     22.40 o
 -11   3  15      309.10      379.99      7.56 o
 -10   3  15     2169.54     2259.07     23.45 o
  -9   3  15        5.62        7.19      3.44 o
  -8   3  15     1352.63     1305.09     18.72 o
  -7   3  15     2057.91     1837.93     19.64 o
  -6   3  15       44.50       36.08      3.17 o
  -5   3  15       36.04        4.18      3.51 o
  -4   3  15     1593.88     1648.15     18.36 o
  -3   3  15      700.09      572.56      9.55 o
  -2   3  15      163.11      206.00      7.18 o
  -1   3  15      902.32      817.10     11.97 o
   0   3  15      258.92      217.77      6.55 o
   1   3  15      292.58      411.05      9.32 o
   2   3  15      284.28      312.45      8.26 o
   3   3  15      140.63      184.34      7.03 o
   4   3  15     2894.42     2676.57     31.35 o
   5   3  15     2952.67     2854.50     33.19 o
   6   3  15      323.82      398.67     10.87 o
   7   3  15      664.25      651.95     14.11 o
   8   3  15     2368.76     2387.32     30.70 o
   9   3  15      174.83      161.30      8.96 o
  10   3  15      241.97      282.02     11.36 o
  11   3  15       82.12       90.49      9.12 o
  12   3  15      898.95      804.20     18.91 o
  13   3  15        0.02       12.73      8.34 o
  14   3  15       80.03      127.01     16.34 o
  15   3  15      296.93      264.31     15.53 o
  16   3  15        1.00       -3.07      8.54 o
  17   3  15       16.20       23.63      9.60 o
  18   3  15      115.90      144.76     22.17 o
  19   3  15        1.24        2.66     13.80 o
  20   3  15      142.58      130.76     16.45 o
  21   3  15       13.00        2.21     12.12 o
 -33   4  15      265.57      377.86     45.44 o
 -32   4  15      196.08      242.68     24.13 o
 -31   4  15       57.41       66.30     12.38 o
 -30   4  15        1.46       -5.92      9.26 o
 -29   4  15      331.93      351.90     18.86 o
 -28   4  15        9.60        1.88      8.95 o
 -27   4  15      181.25      200.42     14.78 o
 -26   4  15      550.44      478.62     19.72 o
 -25   4  15      263.11      240.00     14.74 o
 -24   4  15       17.18        7.55      8.54 o
 -23   4  15      169.52      137.56     12.21 o
 -22   4  15       96.87      101.71      9.74 o
 -21   4  15      579.23      570.13     19.19 o
 -20   4  15      618.77      727.92     16.86 o
 -19   4  15      228.70      248.06     14.24 o
 -18   4  15      425.20      378.52     11.89 o
 -17   4  15       60.77       79.91     10.09 o
 -16   4  15      393.96      395.87     20.58 o
 -15   4  15      683.32      667.08     14.49 o
 -14   4  15      104.11      125.97      7.33 o
 -13   4  15     1646.72     1564.91     22.61 o
 -12   4  15     1639.47     1545.77     20.91 o
 -11   4  15      714.96      660.46     12.46 o
 -10   4  15        3.87        1.29      3.79 o
  -9   4  15      499.21      465.24     10.44 o
  -8   4  15      858.64      935.82     14.80 o
  -7   4  15      604.41      569.61     11.47 o
  -6   4  15      853.78      848.21     14.29 o
  -5   4  15     1001.70      990.24     15.54 o
  -4   4  15       25.32       24.40      4.20 o
  -3   4  15       58.57       82.42      6.06 o
  -2   4  15     2083.32     1999.79     29.58 o
  -1   4  15       13.94       21.93      4.58 o
   0   4  15        2.72        4.01      4.05 o
   1   4  15      897.69      990.71     18.11 o
   2   4  15      501.29      409.66     11.74 o
   3   4  15       40.60       40.87      6.69 o
   4   4  15        9.96        3.14      4.95 o
   5   4  15      247.33      291.09     10.38 o
   6   4  15      749.01      728.41     16.54 o
   7   4  15      223.74      204.68      9.95 o
   8   4  15      201.53      223.25     11.23 o
   9   4  15      708.76      673.24     16.99 o
  10   4  15      378.07      400.93     15.84 o
  11   4  15        4.95        6.09      6.77 o
  12   4  15      529.30      544.78     20.98 o
  13   4  15       98.32      131.33     10.71 o
  14   4  15      403.48      432.25     18.82 o
  15   4  15      226.24      203.91     14.38 o
  16   4  15       15.44        0.86     14.55 o
  17   4  15       35.78       25.27     18.00 o
  18   4  15       15.63       21.58     12.03 o
  19   4  15        5.94       -4.38     13.41 o
  20   4  15        2.80      -15.21     15.21 o
 -32   5  15      155.80      187.08     16.53 o
 -31   5  15        0.04       -3.98     10.81 o
 -30   5  15       22.44       37.95     11.36 o
 -29   5  15      356.75      329.08     21.48 o
 -28   5  15        1.41       -8.10      9.45 o
 -27   5  15       91.92       90.42     11.45 o
 -26   5  15      109.66       81.65     10.70 o
 -25   5  15       94.18      114.43     13.04 o
 -24   5  15      245.63      217.70     14.62 o
 -23   5  15       18.74       15.99      8.76 o
 -22   5  15       56.45       56.36      9.13 o
 -21   5  15     1059.28     1093.07     33.89 o
 -20   5  15     1315.16     1315.03     27.76 o
 -19   5  15      523.78      564.95     15.75 o
 -18   5  15      655.53      679.53     16.28 o
 -17   5  15      537.10      515.23     14.83 o
 -16   5  15        0.01       12.56      5.95 o
 -15   5  15      519.86      543.37     14.55 o
 -14   5  15      225.07      228.64     10.62 o
 -13   5  15     1101.42     1028.26     19.44 o
 -12   5  15       47.09       69.81      6.99 o
 -11   5  15      440.93      436.81     12.83 o
 -10   5  15      100.19      139.93      7.40 o
  -9   5  15      373.10      347.62     17.33 o
  -8   5  15       77.14       89.19      6.40 o
  -7   5  15      729.89      792.88     14.86 o
  -6   5  15        0.58        9.34      4.88 o
  -5   5  15       96.31       99.30      6.60 o
  -4   5  15       26.91       33.06      5.07 o
  -3   5  15        0.33       -3.81      4.16 o
  -2   5  15     1538.55     1510.21     21.68 o
  -1   5  15       41.28       75.20      6.64 o
   0   5  15        0.54       -1.62      4.60 o
   1   5  15      487.06      489.22     13.32 o
   2   5  15      238.52      289.12     11.74 o
   3   5  15      275.47      219.60     10.51 o
   4   5  15       18.83       12.71      6.81 o
   5   5  15       91.43      114.59      8.99 o
   6   5  15       73.73       92.15      9.18 o
   7   5  15        8.51        5.62      7.41 o
   8   5  15       15.04        3.81      7.32 o
   9   5  15       19.02       27.49      8.10 o
  10   5  15       40.06       54.49     16.47 o
  11   5  15       33.62       38.45     10.29 o
  12   5  15       43.64       48.58     11.21 o
  13   5  15      473.14      435.33     21.29 o
  14   5  15      171.26      136.46     14.51 o
  15   5  15      112.08      128.37     19.62 o
  16   5  15        6.83       20.90     12.83 o
  17   5  15        0.20       16.95     13.49 o
  18   5  15        0.09      -12.61     12.61 o
  19   5  15      189.90      204.33     30.52 o
 -30   6  15      367.37      410.01     22.48 o
 -29   6  15      340.20      372.86     31.98 o
 -28   6  15      748.38      793.95     26.23 o
 -27   6  15      127.12      137.93     14.34 o
 -26   6  15        6.59        2.93      9.54 o
 -25   6  15        0.16       -6.20      9.38 o
 -24   6  15       74.58       62.69     10.84 o
 -23   6  15      145.87      145.80     13.54 o
 -22   6  15       28.42        9.68      8.68 o
 -21   6  15       25.03        5.54      8.54 o
 -20   6  15     1026.03     1017.59     25.28 o
 -19   6  15      802.03      833.06     22.61 o
 -18   6  15        3.86       16.74      8.87 o
 -17   6  15      197.35      181.93     11.57 o
 -16   6  15      246.42      292.34     25.18 o
 -15   6  15       57.32       41.92     14.64 o
 -14   6  15      275.07      247.54     12.37 o
 -13   6  15      139.48      170.22     10.45 o
 -12   6  15      903.09      909.33     29.63 o
 -11   6  15      399.01      449.72     14.49 o
 -10   6  15      420.31      437.62     13.93 o
  -9   6  15       20.44       23.22      6.72 o
  -8   6  15      350.25      341.00     11.64 o
  -7   6  15      945.57     1021.63     18.47 o
  -6   6  15      885.14      842.72     17.03 o
  -5   6  15     1277.71     1253.31     20.76 o
  -4   6  15      116.91      128.26      8.28 o
  -3   6  15      134.65      143.04     11.59 o
  -2   6  15       39.36       56.44      7.11 o
  -1   6  15       22.04       27.79      6.02 o
   0   6  15      287.50      274.51     13.56 o
   1   6  15       18.10        4.53      7.73 o
   2   6  15      164.55      147.45     11.19 o
   3   6  15       81.56       69.50     14.70 o
   4   6  15       35.59       24.64      8.77 o
   5   6  15      125.26      155.00     12.77 o
   6   6  15      305.31      328.18     17.34 o
   7   6  15      222.68      220.32     15.30 o
   8   6  15       48.76       66.86     10.76 o
   9   6  15      553.81      589.44     22.10 o
  10   6  15     1999.34     1993.35     41.43 o
  11   6  15       14.27       19.77     11.15 o
  12   6  15      174.77      167.41     15.24 o
  13   6  15       16.20       20.45     10.92 o
  14   6  15       99.17      112.51     18.69 o
  15   6  15       96.46       73.45     14.29 o
  16   6  15        5.61      -18.01     19.26 o
  17   6  15       40.06       -5.31     21.23 o
 -28   7  15       97.46       84.31     24.18 o
 -27   7  15        0.53        3.15     14.50 o
 -26   7  15       11.64       12.14     10.90 o
 -25   7  15        0.20       -1.44     10.26 o
 -24   7  15       15.32       16.93     10.54 o
 -23   7  15        3.58       -9.66      9.66 o
 -22   7  15      111.21      115.18     13.11 o
 -21   7  15       39.76       38.07     10.54 o
 -20   7  15        1.77       16.26      9.64 o
 -19   7  15      414.31      453.91     28.14 o
 -18   7  15      779.38      808.98     23.76 o
 -17   7  15       84.59      107.32     11.92 o
 -16   7  15      627.16      688.82     32.82 o
 -15   7  15      221.02      286.73     14.55 o
 -14   7  15      483.87      508.02     16.99 o
 -13   7  15       29.62       35.78      7.95 o
 -12   7  15      589.47      599.63     27.64 o
 -11   7  15      271.74      243.17     14.35 o
 -10   7  15     1194.29     1137.10     26.04 o
  -9   7  15       78.77       94.94     10.86 o
  -8   7  15      112.80      156.03     12.10 o
  -7   7  15     1364.04     1272.68     26.93 o
  -6   7  15      371.78      330.78     15.78 o
  -5   7  15       35.40       35.84      7.91 o
  -4   7  15       61.01       81.82      9.12 o
  -3   7  15       46.93       56.34     10.38 o
  -2   7  15      134.37      138.49     11.88 o
  -1   7  15       34.47       37.58      8.76 o
   0   7  15       27.34       32.30      8.61 o
   1   7  15       28.50       29.84      9.18 o
   2   7  15       78.12       53.40     10.56 o
   3   7  15      473.12      481.39     20.14 o
   4   7  15      323.87      355.38     18.66 o
   5   7  15      632.72      616.11     23.18 o
   6   7  15       18.74       46.05     10.92 o
   7   7  15       13.18       20.00      9.83 o
   8   7  15      124.83      118.32     14.94 o
   9   7  15        8.21       -7.20      9.51 o
  10   7  15       24.47       58.95     12.58 o
  11   7  15      178.34      152.91     17.71 o
  12   7  15       17.20        9.77     13.79 o
  13   7  15      105.22      121.25     16.23 o
  14   7  15        5.93       13.86     13.94 o
 -24   8  15       14.13        9.36     17.75 o
 -23   8  15        0.17        0.59     13.71 o
 -22   8  15        6.27      -11.82     11.82 o
 -21   8  15       46.13       21.60     13.88 o
 -20   8  15        5.83       47.56     13.44 o
 -19   8  15        9.71       31.98     13.57 o
 -18   8  15      720.40      741.55     29.51 o
 -17   8  15       47.23       65.43     13.88 o
 -16   8  15      101.44      118.62     15.23 o
 -15   8  15      280.66      269.67     20.11 o
 -14   8  15      129.23      142.59     13.60 o
 -13   8  15       63.29       46.01     11.04 o
 -12   8  15      259.42      261.68     16.37 o
 -11   8  15      250.87      270.19     16.93 o
 -10   8  15      160.02      176.25     16.03 o
  -9   8  15       89.63       88.16     11.55 o
  -8   8  15      270.95      316.56     23.54 o
  -7   8  15       65.34       79.03     11.43 o
  -6   8  15       40.94       56.97     10.28 o
  -5   8  15        0.52        1.09      8.54 o
  -4   8  15      187.61      202.08     14.04 o
  -3   8  15      688.16      660.44     32.85 o
  -2   8  15       23.30       19.74     10.37 o
  -1   8  15      165.82      151.24     14.64 o
   0   8  15        0.79       18.63     11.86 o
   1   8  15       51.75       46.20     10.76 o
   2   8  15      244.62      198.09     18.39 o
   3   8  15        9.05        2.94      9.99 o
   4   8  15       95.67       80.32     15.99 o
   5   8  15       18.76       -0.74     12.83 o
   6   8  15        7.02       -2.71     14.41 o
   7   8  15      159.33      129.23     19.53 o
   8   8  15       73.83       38.12     20.41 o
   9   8  15      134.01      178.02     36.85 o
  10   8  15       67.54       70.98     18.30 o
  11   8  15       51.61       93.62     22.95 o
 -19   9  15       37.26       19.32     16.55 o
 -18   9  15       45.35       65.20     18.58 o
 -17   9  15       67.28       48.52     31.45 o
 -16   9  15       25.90       33.84     17.61 o
 -15   9  15       15.40       26.22     16.21 o
 -14   9  15      304.28      380.34     28.68 o
 -13   9  15       72.88       54.53     17.23 o
 -12   9  15      185.27      212.92     20.30 o
 -11   9  15      250.59      256.24     26.05 o
 -10   9  15       57.21       63.40     15.21 o
  -9   9  15      466.30      473.88     41.00 o
  -8   9  15        4.01       -4.18     13.00 o
  -7   9  15       36.92       50.81     14.35 o
  -6   9  15       29.92       23.50     15.70 o
  -5   9  15      298.63      341.25     29.85 o
  -4   9  15      274.72      307.17     31.85 o
  -3   9  15       14.01       27.93     45.11 o
  -2   9  15        2.78        7.49     15.87 o
  -1   9  15      250.59      241.57     27.41 o
   0   9  15        6.73      -12.83     12.83 o
   1   9  15        1.00       11.06     13.49 o
   2   9  15      184.40      170.83     27.76 o
   3   9  15       55.43       98.95     18.72 o
   4   9  15        1.19       -6.68     17.19 o
   5   9  15      259.96      256.82     24.13 o
   6   9  15       13.95       -2.09     17.17 o
  -9  10  15       65.61       70.21     22.28 o
  -8  10  15      173.43      208.34     30.03 o
  -7  10  15      139.93      246.81     42.46 o
  -6  10  15       31.36       29.19     29.19 o
  -5  10  15      278.76      283.99     47.77 o
  -4  10  15       11.54       66.34     34.50 o
 -36   0  16      142.62      142.91     26.02 o
 -35   0  16      216.55      238.86     28.68 o
 -34   0  16       43.04       55.60     18.08 o
 -33   0  16      552.71      659.38     37.32 o
 -32   0  16      441.76      435.22     47.78 o
 -31   0  16        4.09       11.28     13.65 o
 -30   0  16      238.14      256.73     25.48 o
 -29   0  16       75.74       44.82     21.23 o
 -28   0  16      148.87      187.76     23.89 o
 -27   0  16       20.67       33.29      9.95 o
 -26   0  16      640.99      591.23     23.04 o
 -25   0  16     4256.23     4133.72     70.92 o
 -24   0  16     3711.14     3354.86     59.98 o
 -23   0  16     8752.68     8705.28    113.26 o
 -22   0  16      640.53      782.28     26.07 o
 -21   0  16      467.97      487.85     16.44 o
 -20   0  16       16.67       27.98      6.38 o
 -19   0  16     1715.64     1778.99     31.62 o
 -18   0  16      296.33      294.47     11.73 o
 -17   0  16      116.56       75.48     10.44 o
 -16   0  16     1029.58     1206.86     23.48 o
 -15   0  16     3390.29     3090.98     44.98 o
 -14   0  16     4743.20     4887.85     64.20 o
 -13   0  16      408.12      461.12     12.59 o
 -12   0  16      317.79      135.08      8.43 o
 -11   0  16     3298.04     3293.94     44.29 o
 -10   0  16      923.83      799.22     15.02 o
  -9   0  16     6206.71     7124.41     85.52 o
  -8   0  16       11.53       -5.31      6.89 o
  -7   0  16    15262.62    17722.32    202.27 o
  -6   0  16        2.45       24.07      8.86 o
  -5   0  16     1076.20     1103.61     20.76 o
  -4   0  16      144.55      194.25      8.54 o
  -3   0  16     5831.57     5933.13     90.43 o
  -2   0  16      264.48      333.53      8.70 o
  -1   0  16      242.41      337.03     14.91 o
   0   0  16      637.62      773.89     14.65 o
   1   0  16      289.01      234.58      8.32 o
   2   0  16      241.21      254.24      8.77 o
   3   0  16      461.04      552.93     13.29 o
   4   0  16      640.51      539.31     13.03 o
   5   0  16      307.45      322.10     10.99 o
   6   0  16      196.16      170.46     13.41 o
   7   0  16        0.54       16.02      8.07 o
   8   0  16     2020.15     1842.96     38.20 o
   9   0  16        9.54       26.54     13.27 o
  10   0  16       13.57       20.11     10.13 o
  11   0  16      149.91      167.44     16.32 o
  12   0  16      193.85      222.11     16.72 o
  13   0  16       55.70       64.33     11.68 o
  14   0  16      479.46      394.62     21.82 o
  15   0  16      338.84      355.96     21.73 o
  16   0  16      140.89      165.84     16.71 o
  17   0  16      390.05      455.01     24.26 o
  18   0  16      169.90      160.35     22.29 o
  19   0  16       35.19       28.60     16.58 o
  20   0  16       77.12       79.03     21.03 o
  21   0  16       43.03       54.40     22.56 o
  22   0  16        3.17        2.65     23.88 o
 -36   1  16       76.32       79.64     15.61 o
 -35   1  16      131.67      129.57     16.70 o
 -34   1  16        3.57      -10.61     10.76 o
 -33   1  16        2.81       11.87     11.08 o
 -32   1  16        9.46       -7.02      8.96 o
 -31   1  16       30.20       68.94     12.77 o
 -30   1  16       47.97       44.44     11.11 o
 -29   1  16       66.43       58.66     11.39 o
 -28   1  16      741.74      739.51     21.09 o
 -27   1  16      163.59      137.97     17.51 o
 -26   1  16        8.24       11.12      6.13 o
 -25   1  16      960.52      854.92     17.44 o
 -24   1  16        0.02       -4.15      5.05 o
 -23   1  16     1557.37     1398.11     22.00 o
 -22   1  16      250.80      248.27     11.67 o
 -21   1  16      160.74      199.38      8.91 o
 -20   1  16      809.42      807.92     13.94 o
 -19   1  16     1108.03     1163.98     17.04 o
 -18   1  16       22.94       26.08      4.34 o
 -17   1  16        2.00        5.39      3.42 o
 -16   1  16     1135.30     1081.32     15.35 o
 -15   1  16       35.00       34.57      3.92 o
 -14   1  16      109.37      110.71      5.26 o
 -13   1  16       77.62      124.92      5.11 o
 -12   1  16    10225.63    10950.30     91.94 o
 -11   1  16       25.02        8.74      5.76 o
 -10   1  16       23.82       30.42      4.00 o
  -9   1  16      122.62      108.55      4.79 o
  -8   1  16     3265.16     3283.96     33.39 o
  -7   1  16     1173.60     1250.41     15.48 o
  -6   1  16       47.36       60.72      3.79 o
  -5   1  16     1615.95     1595.15     18.45 o
  -4   1  16      303.66      351.10      7.45 o
  -3   1  16     2596.48     2968.93     29.98 o
  -2   1  16     1066.29     1304.93     19.72 o
  -1   1  16     2030.45     2277.76     22.43 o
   0   1  16        0.32        2.16      2.29 o
   1   1  16     2603.45     2846.01     33.08 o
   2   1  16        0.09        0.77      2.29 o
   3   1  16       25.19       19.30      3.13 o
   4   1  16       74.44       77.21      4.45 o
   5   1  16     1103.90     1124.77     14.85 o
   6   1  16       23.38       20.30      4.30 o
   7   1  16      478.08      478.89     11.32 o
   8   1  16     2943.49     2816.43     33.20 o
   9   1  16     2638.10     2355.25     32.80 o
  10   1  16     1014.96     1019.16     19.95 o
  11   1  16     2404.28     2389.26     41.25 o
  12   1  16      122.98      135.24      9.78 o
  13   1  16       49.07       62.03      8.10 o
  14   1  16      174.87      179.54     11.55 o
  15   1  16       40.29       52.83     14.88 o
  16   1  16       93.59       84.64     11.19 o
  17   1  16        3.99       18.80      9.13 o
  18   1  16        0.21       -0.75      9.10 o
  19   1  16       35.48       32.40     10.88 o
  20   1  16       32.99       59.90     13.13 o
  21   1  16       30.94       30.80     12.80 o
  22   1  16       27.46       46.79     15.78 o
 -36   2  16       51.63       76.96     37.15 o
 -35   2  16       47.64       25.37     18.00 o
 -34   2  16       14.87        3.74     11.39 o
 -33   2  16       31.24       55.39     12.77 o
 -32   2  16       64.81       66.21     12.77 o
 -31   2  16      144.23      124.84     14.82 o
 -30   2  16      281.98      326.49     19.82 o
 -29   2  16       86.04       88.89     11.54 o
 -28   2  16       53.83       30.51      8.35 o
 -27   2  16        8.18        3.52      7.11 o
 -26   2  16      196.72      171.72     11.46 o
 -25   2  16     2681.91     2519.79     52.69 o
 -24   2  16       16.11       38.47      6.48 o
 -23   2  16      854.78      800.21     15.76 o
 -22   2  16     1118.12     1099.50     19.11 o
 -21   2  16     1851.10     1742.54     24.77 o
 -20   2  16        5.50      142.60      8.55 o
 -19   2  16     1458.72     1457.35     18.63 o
 -18   2  16      567.99      615.88     11.12 o
 -17   2  16       71.34       48.81      5.97 o
 -16   2  16      512.49      564.89     10.86 o
 -15   2  16     2385.26     2375.05     25.75 o
 -14   2  16      501.50      457.14      8.95 o
 -13   2  16       28.64       33.30      3.83 o
 -12   2  16      139.84      139.85      6.22 o
 -11   2  16      369.71      449.44     17.13 o
 -10   2  16      238.42      158.89      7.65 o
  -9   2  16     2393.56     2421.95     26.69 o
  -8   2  16       10.94        4.20      2.26 o
  -7   2  16        0.15       14.03      1.97 o
  -6   2  16      459.72      297.45      5.94 o
  -5   2  16      735.38      939.12     11.61 o
  -4   2  16     7405.92     7856.22     66.67 o
  -3   2  16     1070.16     1205.51     14.05 o
  -2   2  16     3009.45     3087.73     29.39 o
  -1   2  16       45.81       51.17      3.61 o
   0   2  16      160.97      178.72      5.94 o
   1   2  16      902.44      920.64     12.72 o
   2   2  16       65.13       64.01      4.89 o
   3   2  16      183.35      233.09      6.80 o
   4   2  16      267.71      315.65      7.74 o
   5   2  16       94.91      119.96      6.63 o
   6   2  16      357.16      301.97     10.03 o
   7   2  16     2541.94     2489.65     31.93 o
   8   2  16      106.77      188.02      8.90 o
   9   2  16       58.90       34.12      6.34 o
  10   2  16      846.21      789.48     16.26 o
  11   2  16      632.89      682.06     16.76 o
  12   2  16       32.03       30.33      7.16 o
  13   2  16       48.99       59.21      9.26 o
  14   2  16      241.07      238.85     15.92 o
  15   2  16      269.30      233.11     18.72 o
  16   2  16      129.49      191.29     13.94 o
  17   2  16       12.64        6.85      8.43 o
  18   2  16       47.12       50.86     11.04 o
  19   2  16        1.29       -7.78     11.30 o
  20   2  16        9.68       15.73     12.67 o
  21   2  16       20.62       30.11     13.30 o
 -35   3  16        1.61        7.13     17.25 o
 -34   3  16       47.81       80.37     14.67 o
 -33   3  16       37.47        9.02     13.32 o
 -32   3  16       49.10       64.19     15.51 o
 -31   3  16       36.20       44.28     23.75 o
 -30   3  16        0.01        2.82      9.17 o
 -29   3  16      181.32      196.57     14.45 o
 -28   3  16      249.52      280.91     16.50 o
 -27   3  16      174.90      184.85     13.66 o
 -26   3  16      122.19      107.89     12.57 o
 -25   3  16       68.86      152.61     12.05 o
 -24   3  16      497.93      415.06     16.62 o
 -23   3  16        4.25        1.95      7.01 o
 -22   3  16     1445.53     1329.61     23.83 o
 -21   3  16     1339.71     1340.97     20.31 o
 -20   3  16     1172.51     1117.79     25.21 o
 -19   3  16       39.87       31.93      5.27 o
 -18   3  16      852.90      698.04     14.06 o
 -17   3  16     1680.72     1530.30     21.40 o
 -16   3  16        5.85       11.93      4.02 o
 -15   3  16      189.13      211.57     17.10 o
 -14   3  16      575.98      604.50     10.72 o
 -13   3  16     1610.32     1645.38     19.48 o
 -12   3  16     1527.37     1581.65     18.75 o
 -11   3  16      483.07      583.40      9.69 o
 -10   3  16     1343.49     1345.85     15.91 o
  -9   3  16       38.48       31.22      3.25 o
  -8   3  16      515.70      561.63      9.06 o
[truncated: 337,663 more chars]
